# Supplementary material for: Crystal structure of 2-methyl­amino-3-nitro-4-p-tolyl­pyrano[3,2-c]chromen-5(4H)-one
Source: Acta Crystallogr E Crystallogr Commun. 2015 Feb 7;71(Pt 3):o158–9. doi: 10.1107/S205698901500225X (PMC4350753; doi:10.1107/S205698901500225X)
Supplement: Supplementary file 2 [file e-71-0o158-Isup2.hkl]

# 
# h,k,l, Fc-squared, Fo-squared, sigma(Fo-squared) and status flag 
# 
data_I
_shelx_title ' ASP-JRK128F in P2(1)/n' 
_shelx_refln_list_code          4 
_shelx_F_calc_maximum      314.95 
_exptl_crystal_F_000       760.00 
_reflns_d_resolution_high  0.7042 
 
loop_ 
 _symmetry_equiv_pos_as_xyz 
 'x, y, z' 
 '-x+1/2, y+1/2, -z+1/2' 
 '-x, -y, -z' 
 'x-1/2, -y-1/2, z-1/2' 
 
_cell_length_a    10.8336 
_cell_length_b    11.7927 
_cell_length_c    13.7275 
_cell_angle_alpha  90.000 
_cell_angle_beta  108.357 
_cell_angle_gamma  90.000 
 
_shelx_F_squared_multiplier     1.000 
 
loop_ 
 _refln_index_h 
 _refln_index_k 
 _refln_index_l 
 _refln_F_squared_calc 
 _refln_F_squared_meas 
 _refln_F_squared_sigma 
 _refln_observed_status 
   2   0   0     5783.58     5520.28     31.22 o 
   4   0   0      412.28      335.78      4.26 o 
   6   0   0        5.32        3.88      0.97 o 
   8   0   0        0.02        0.30      1.48 o 
  10   0   0       11.90       15.49      3.33 o 
  12   0   0       13.77       23.20      6.30 o 
   1   1   0     7419.50     6663.78     92.31 o 
   2   1   0     9160.17     8837.84     35.62 o 
   3   1   0      528.86      466.36      3.05 o 
   4   1   0       62.48       44.95      1.04 o 
   5   1   0     2158.48     2294.29     13.93 o 
   6   1   0      896.44      933.32      7.26 o 
   7   1   0      126.52      122.04      2.71 o 
   8   1   0       99.57      102.18      2.95 o 
   9   1   0       11.70        5.44      1.70 o 
  10   1   0       11.93       14.19      2.33 o 
  11   1   0        0.66        2.55      2.64 o 
  12   1   0        0.30       -0.72      2.52 o 
  13   1   0       25.21       22.38      5.12 o 
   0   2   0      942.05      931.65      7.33 o 
   1   2   0     2525.62     2378.33     12.60 o 
   2   2   0     3499.48     3401.44     15.92 o 
   3   2   0     1170.48     1183.94      7.21 o 
   4   2   0        0.23       -0.42      0.42 o 
   5   2   0     1086.42     1112.86      7.63 o 
   6   2   0        9.35       10.89      1.06 o 
   7   2   0        6.18        9.57      1.13 o 
   8   2   0      261.78      233.62      4.24 o 
   9   2   0      422.83      446.02      6.46 o 
  10   2   0      111.95       93.41      4.78 o 
  11   2   0      134.83      134.26      5.94 o 
  12   2   0        4.88       10.14      3.22 o 
  13   2   0        0.33       -3.51      3.51 o 
   1   3   0      861.65      890.25      5.45 o 
   2   3   0      671.69      704.70      4.21 o 
   3   3   0     2510.23     2372.43     14.62 o 
   4   3   0      279.85      265.62      2.83 o 
   5   3   0       48.32       40.75      1.41 o 
   6   3   0       70.64       58.53      1.77 o 
   7   3   0       18.76       18.49      1.36 o 
   8   3   0      177.91      180.96      3.95 o 
   9   3   0      855.79      838.03     10.35 o 
  10   3   0      209.81      236.76      6.88 o 
  11   3   0       39.55       27.34      3.44 o 
  12   3   0       57.43       62.17      4.82 o 
  13   3   0        1.49       -1.95      3.17 o 
   0   4   0       32.36       43.50      1.28 o 
   1   4   0      482.83      436.60      3.22 o 
   2   4   0       66.95       54.62      0.90 o 
   3   4   0      879.10      921.99      6.45 o 
   4   4   0       46.21       54.88      1.46 o 
   5   4   0      900.79      892.82      6.83 o 
   6   4   0       21.14       20.43      1.25 o 
   7   4   0        1.11        0.58      1.10 o 
   8   4   0       46.50       42.07      2.37 o 
   9   4   0        2.72        2.77      2.22 o 
  10   4   0       92.57       84.21      4.72 o 
  11   4   0       21.60       19.53      3.27 o 
  12   4   0       21.20       12.08      3.36 o 
  13   4   0        1.54       -0.69      3.17 o 
  14   4   0       51.31       58.21     10.14 o 
   1   5   0     1402.71     1458.04      9.27 o 
   2   5   0     2633.56     2896.88     19.17 o 
   3   5   0      367.31      342.24      2.68 o 
   4   5   0      564.94      535.58      4.58 o 
   5   5   0       93.04       97.74      2.02 o 
   6   5   0      330.13      335.60      3.86 o 
   7   5   0       31.88       27.62      1.88 o 
   8   5   0       90.70       94.14      3.90 o 
   9   5   0      206.95      211.56      5.52 o 
  10   5   0       29.14       31.48      3.44 o 
  11   5   0        0.64       -2.36      2.36 o 
  12   5   0       26.99       27.27      4.22 o 
  13   5   0        0.01        1.69      3.35 o 
   0   6   0     1142.72     1256.29     11.61 o 
   1   6   0     3119.60     3178.34     19.00 o 
   2   6   0      174.62      226.05      3.49 o 
   3   6   0     1132.86     1088.56      7.70 o 
   4   6   0        4.48        6.18      0.53 o 
   5   6   0       98.15      115.44      2.05 o 
   6   6   0        0.36        0.58      1.18 o 
   7   6   0      745.12      753.90      9.07 o 
   8   6   0       10.94        3.60      3.08 o 
   9   6   0      178.53      180.24      5.34 o 
  10   6   0       11.94        9.22      2.58 o 
  11   6   0        4.20        4.81      2.89 o 
  12   6   0       44.46       50.63      4.55 o 
  13   6   0        1.09       -2.37      3.33 o 
   1   7   0       22.08       21.22      0.80 o 
   2   7   0      236.65      220.86      3.95 o 
   3   7   0       23.81       36.59      2.19 o 
   4   7   0      221.97      199.29      2.68 o 
   5   7   0     1381.80     1330.12     10.20 o 
   6   7   0      327.95      323.08      5.38 o 
   7   7   0      577.92      602.39      7.99 o 
   8   7   0        6.61        4.33      1.91 o 
   9   7   0      117.80      126.31      4.83 o 
  10   7   0        0.98       -2.01      2.01 o 
  11   7   0       17.00        8.55      2.79 o 
  12   7   0        0.06       -1.74      3.12 o 
  13   7   0        4.43       -0.67      6.30 o 
   0   8   0        6.53       11.26      0.88 o 
   1   8   0      409.91      421.07      3.95 o 
   2   8   0      252.64      280.70      4.28 o 
   3   8   0       12.70       16.50      1.83 o 
   4   8   0        5.99        3.90      1.52 o 
   5   8   0        3.88        2.44      0.97 o 
   6   8   0      361.89      363.77      5.14 o 
   7   8   0      116.75      131.91      3.82 o 
   8   8   0      105.64      126.10      4.28 o 
   9   8   0       11.43        9.39      2.15 o 
  10   8   0       42.19       47.12      3.43 o 
  11   8   0        8.11        8.75      3.14 o 
  12   8   0       10.60        8.01      3.66 o 
   1   9   0      502.94      479.41      4.80 o 
   2   9   0      433.25      449.62      7.08 o 
   3   9   0       34.12       41.49      2.65 o 
   4   9   0      261.92      262.32      5.66 o 
   5   9   0       18.45       12.59      2.19 o 
   6   9   0       35.19       33.59      2.14 o 
   7   9   0        7.27        3.62      1.95 o 
   8   9   0        0.31        2.14      3.07 o 
   9   9   0        1.28       -2.33      3.24 o 
  10   9   0        9.14        9.93      3.95 o 
  11   9   0        0.33       -6.88      6.88 o 
  12   9   0        0.61       -8.20      8.20 o 
   0  10   0       90.72       87.99      3.80 o 
   1  10   0       82.41       86.67      4.21 o 
   2  10   0      432.38      428.68      8.35 o 
   3  10   0       92.94      137.07      6.38 o 
   4  10   0      199.61      206.43      6.91 o 
   5  10   0        5.98        1.64      2.11 o 
   6  10   0        0.00        2.06      2.44 o 
   7  10   0        0.20       -0.66      2.71 o 
   8  10   0       41.75       40.87      4.90 o 
   9  10   0        5.40        2.93      3.57 o 
  10  10   0        2.29       -2.43      3.50 o 
  11  10   0        1.80       -4.10      9.02 o 
   1  11   0        0.42        2.65      1.99 o 
   2  11   0       58.94       71.81      5.54 o 
   3  11   0       72.62       56.24      5.68 o 
   4  11   0        4.00        6.36      2.45 o 
   5  11   0      172.18      175.29      6.70 o 
   6  11   0        0.24        0.75      3.20 o 
   7  11   0       18.58        8.59      3.24 o 
   8  11   0        5.79        6.30      3.30 o 
   9  11   0       13.86       15.38      4.31 o 
  10  11   0        0.08        2.46      6.07 o 
   0  12   0      145.94      148.98      6.35 o 
   1  12   0        0.29        2.85      1.73 o 
   2  12   0      129.86      125.02      5.20 o 
   3  12   0        5.10        1.79      2.46 o 
   4  12   0       33.01       31.86      3.59 o 
   5  12   0       13.56       10.16      2.74 o 
   6  12   0        0.60        1.68      2.83 o 
   7  12   0        0.01       -0.03      3.13 o 
   8  12   0       40.01       50.68      5.89 o 
   9  12   0       10.27       17.04      7.79 o 
  10  12   0        8.85        6.56      9.85 o 
   1  13   0       29.66       24.48      3.18 o 
   2  13   0        1.62        0.53      2.23 o 
   3  13   0       37.98       37.32      3.50 o 
   4  13   0       18.53       13.78      2.71 o 
   5  13   0        6.28        6.97      2.95 o 
   6  13   0        7.40        4.49      3.35 o 
   7  13   0       17.76       14.74      4.19 o 
   8  13   0        3.80       -2.46      9.02 o 
   0  14   0        2.27        6.56      7.38 o 
   1  14   0       24.59       23.67      4.68 o 
   2  14   0        3.32        1.91      4.70 o 
   3  14   0        8.77       12.30      2.97 o 
   4  14   0       13.56       11.60      3.02 o 
   5  14   0       10.28        4.88      2.80 o 
   6  14   0        4.52        5.41      3.47 o 
   1  15   0        1.66        6.40      4.67 o 
   2  15   0       61.81       67.54      8.57 o 
   3  15   0        6.73        6.87      4.20 o 
   4  15   0        7.56        5.07      3.45 o 
   5  15   0        2.06        3.72      3.93 o 
 -13   0   1        0.00       -4.92      5.80 o 
 -11   0   1        9.46        7.87      3.53 o 
  -9   0   1      348.08      341.37      7.62 o 
  -7   0   1        0.22       -1.16      1.16 o 
  -5   0   1        7.34        1.41      0.71 o 
  -3   0   1        4.32       10.62      0.60 o 
  -1   0   1    12729.19     8214.14    347.44 o 
   1   0   1      220.41      185.20      2.05 o 
   3   0   1     4322.64     4220.96     28.64 o 
   5   0   1     1117.25     1201.26     12.71 o 
   7   0   1        1.01        2.36      1.45 o 
   9   0   1       11.82       11.59      2.63 o 
  11   0   1       34.34       27.98      4.19 o 
  13   0   1       19.41       13.43      6.30 o 
 -13   1   1        1.51       -3.08      4.10 o 
 -12   1   1        7.40        9.25      3.01 o 
 -11   1   1       28.69       30.79      3.14 o 
 -10   1   1      121.39      124.58      4.50 o 
  -9   1   1        1.08       -1.26      1.26 o 
  -8   1   1        8.96        4.88      1.25 o 
  -7   1   1       23.09       33.29      1.64 o 
  -6   1   1      953.32     1049.92      8.09 o 
  -5   1   1      405.12      472.17      4.40 o 
  -4   1   1      804.44      861.71      5.47 o 
  -3   1   1     6821.18     6790.13     29.42 o 
  -2   1   1     3384.96     3203.69     13.83 o 
  -1   1   1      667.50      595.80      7.47 o 
   0   1   1     2653.85     2142.36     47.33 o 
   1   1   1     3385.49     3347.57     22.20 o 
   2   1   1      716.03      737.63      4.41 o 
   3   1   1       28.60       22.64      0.71 o 
   4   1   1      766.42      784.78      5.64 o 
   5   1   1       85.69       98.01      2.41 o 
   6   1   1      623.62      655.37      6.53 o 
   7   1   1      601.80      665.42      6.98 o 
   8   1   1      123.83      127.05      3.37 o 
   9   1   1       28.15       23.73      2.12 o 
  10   1   1       77.09       76.44      3.83 o 
  11   1   1        0.84       -1.25      2.45 o 
  12   1   1       15.18       15.71      3.86 o 
  13   1   1        0.00       -2.27      3.92 o 
 -13   2   1        0.46       -3.67      3.67 o 
 -12   2   1        8.64        8.18      2.92 o 
 -11   2   1        1.78       -0.40      2.41 o 
 -10   2   1        3.57        7.05      2.32 o 
  -9   2   1      873.85      868.67      9.30 o 
  -8   2   1      715.29      685.59      7.55 o 
  -7   2   1        3.27        2.83      1.02 o 
  -6   2   1       22.18       30.71      1.33 o 
  -5   2   1     1016.22     1068.97      7.35 o 
  -4   2   1     2452.27     2448.10     13.99 o 
  -3   2   1     7807.28     7588.94     36.77 o 
  -2   2   1     7078.26     6916.47     30.18 o 
  -1   2   1        1.90        2.56      0.27 o 
   0   2   1     1372.11     1327.07      6.98 o 
   1   2   1      407.74      400.93      2.83 o 
   2   2   1      931.83      878.34      5.45 o 
   3   2   1        7.98        3.38      0.47 o 
   4   2   1      396.02      406.83      3.60 o 
   5   2   1     2379.80     2549.19     15.19 o 
   6   2   1      133.16      129.84      2.51 o 
   7   2   1      125.37      129.33      2.57 o 
   8   2   1        3.08        0.39      1.31 o 
   9   2   1        9.16        8.11      2.01 o 
  10   2   1        3.34        4.41      2.68 o 
  11   2   1       83.23       80.93      5.06 o 
  12   2   1        0.94        0.83      3.05 o 
  13   2   1        7.47       10.71      5.22 o 
 -14   3   1       13.30       22.15     11.49 o 
 -13   3   1       12.03        2.68      3.11 o 
 -12   3   1       18.42       24.52      3.77 o 
 -11   3   1        2.74        4.53      2.87 o 
 -10   3   1     1145.56     1138.62     19.81 o 
  -9   3   1     1954.47     2079.27     17.66 o 
  -8   3   1      464.78      442.55      5.99 o 
  -7   3   1      118.82      147.14      3.22 o 
  -6   3   1      527.13      544.95      5.00 o 
  -5   3   1      400.39      429.22      4.13 o 
  -4   3   1      185.31      213.93      2.43 o 
  -3   3   1      756.56      700.30      4.64 o 
  -2   3   1      815.65      802.03      4.44 o 
  -1   3   1       32.18       42.37      0.63 o 
   0   3   1     9929.57     9368.06     47.52 o 
   1   3   1      821.18      793.85      6.39 o 
   2   3   1      246.67      234.26      2.08 o 
   3   3   1      211.68      238.69      2.59 o 
   4   3   1        2.04        0.82      0.52 o 
   5   3   1      969.45      995.15      7.17 o 
   6   3   1      310.82      339.07      4.08 o 
   7   3   1       23.48       21.33      1.70 o 
   8   3   1       11.81        7.56      1.72 o 
   9   3   1       69.37       75.94      3.92 o 
  10   3   1       11.49       17.43      3.38 o 
  11   3   1        6.36        3.22      2.37 o 
  12   3   1       15.07       13.46      3.22 o 
  13   3   1        0.52       -3.24      3.47 o 
 -14   4   1       17.00       26.25      8.70 o 
 -13   4   1       17.45       23.67      3.89 o 
 -12   4   1       66.67       55.80      4.64 o 
 -11   4   1       17.71       16.32      3.08 o 
 -10   4   1      107.32      114.95      5.02 o 
  -9   4   1      470.76      481.23      8.25 o 
  -8   4   1        1.10        1.65      1.36 o 
  -7   4   1       64.69       62.47      2.21 o 
  -6   4   1      946.26      915.81      7.30 o 
  -5   4   1     1503.70     1579.56     10.51 o 
  -4   4   1      164.36      226.28      2.69 o 
  -3   4   1     3798.92     3913.69     22.78 o 
  -2   4   1      214.35      213.28      1.71 o 
  -1   4   1      734.93      774.56      4.79 o 
   0   4   1     3800.12     3778.38     18.36 o 
   1   4   1      176.49      161.02      2.35 o 
   2   4   1     1800.99     1868.81     11.10 o 
   3   4   1      174.16      163.36      2.09 o 
   4   4   1      163.80      158.64      2.35 o 
   5   4   1      216.10      210.34      2.89 o 
   6   4   1      546.00      542.75      5.33 o 
   7   4   1      140.08      148.29      3.29 o 
   8   4   1       21.97       16.02      2.13 o 
   9   4   1       38.88       35.26      3.02 o 
  10   4   1        8.90       11.06      2.72 o 
  11   4   1       17.17       11.45      3.22 o 
  12   4   1        0.04       -1.38      2.76 o 
  13   4   1        5.05        3.41      3.65 o 
 -13   5   1        4.97        7.85      3.87 o 
 -12   5   1        3.82        4.99      2.83 o 
 -11   5   1        6.27        4.94      2.55 o 
 -10   5   1        0.42        0.88      2.08 o 
  -9   5   1        0.66       -0.27      1.80 o 
  -8   5   1       97.21       97.20      3.71 o 
  -7   5   1      429.13      407.55      5.18 o 
  -6   5   1        6.27        9.10      0.94 o 
  -5   5   1        1.07        0.33      0.61 o 
  -4   5   1     2526.70     2600.00     17.33 o 
  -3   5   1      166.17      164.64      1.85 o 
  -2   5   1      460.85      537.46      3.38 o 
  -1   5   1      616.41      566.91      3.78 o 
   0   5   1       94.06      106.93      1.20 o 
   1   5   1     2610.31     2782.81     20.66 o 
   2   5   1     2270.70     2459.33     18.97 o 
   3   5   1        0.05       -0.11      0.38 o 
   4   5   1      122.18      129.20      2.02 o 
   5   5   1      454.85      434.61      4.51 o 
   6   5   1       59.43       54.10      1.80 o 
   7   5   1       25.45       20.42      1.99 o 
   8   5   1       17.57       16.92      2.09 o 
   9   5   1        4.64        2.99      2.05 o 
  10   5   1        0.08       -2.16      2.16 o 
  11   5   1       16.49       15.33      3.17 o 
  12   5   1        3.30        0.84      3.36 o 
  13   5   1        2.28       -3.89      3.89 o 
 -13   6   1        1.97        3.12      3.42 o 
 -12   6   1       25.46       33.72      3.93 o 
 -11   6   1       15.00       15.45      3.07 o 
 -10   6   1       23.55       23.74      4.21 o 
  -9   6   1      136.93      125.05      5.18 o 
  -8   6   1       84.93       90.14      4.13 o 
  -7   6   1      627.14      611.09      7.88 o 
  -6   6   1       60.92       56.48      2.11 o 
  -5   6   1     1012.15     1004.08      8.25 o 
  -4   6   1        1.93        4.15      0.64 o 
  -3   6   1        1.68        5.91      0.68 o 
  -2   6   1       44.79       47.18      1.57 o 
  -1   6   1      145.41      141.05      1.56 o 
   0   6   1      664.93      714.34      4.93 o 
   1   6   1      748.40      929.78      7.64 o 
   2   6   1      622.29      655.02      7.99 o 
   3   6   1      156.84      145.89      2.78 o 
   4   6   1       46.70       55.11      1.54 o 
   5   6   1       76.40       76.09      1.75 o 
   6   6   1      573.77      575.79      7.26 o 
   7   6   1      439.15      433.99      6.79 o 
   8   6   1       12.74       10.36      1.98 o 
   9   6   1       39.37       42.07      3.25 o 
  10   6   1       15.37       12.73      2.78 o 
  11   6   1        1.86       -2.60      2.60 o 
  12   6   1        6.67        4.59      3.20 o 
 -13   7   1        0.00       -3.95      3.95 o 
 -12   7   1        5.67        0.96      2.92 o 
 -11   7   1        0.65       -2.28      2.28 o 
 -10   7   1       48.55       42.81      3.26 o 
  -9   7   1        1.21        1.05      1.85 o 
  -8   7   1      299.83      307.51      6.22 o 
  -7   7   1      384.35      365.62      9.35 o 
  -6   7   1       54.99       77.13      3.84 o 
  -5   7   1      102.09      108.36      3.68 o 
  -4   7   1      186.67      188.65      2.68 o 
  -3   7   1        2.07        1.59      0.54 o 
  -2   7   1      329.36      282.90      2.82 o 
  -1   7   1        8.17        6.30      0.51 o 
   0   7   1      398.94      404.54      4.45 o 
   1   7   1      333.46      349.31      3.84 o 
   2   7   1       68.18       64.00      2.30 o 
   3   7   1        9.45       12.27      1.60 o 
   4   7   1        3.69        3.29      0.60 o 
   5   7   1      721.81      672.19      7.55 o 
   6   7   1      367.01      338.69      5.60 o 
   7   7   1      780.37      757.80      9.27 o 
   8   7   1       27.75       36.57      2.72 o 
   9   7   1        0.00        1.50      2.11 o 
  10   7   1        7.27        1.78      2.52 o 
  11   7   1        0.03       -2.42      2.42 o 
  12   7   1        3.89       -0.25      2.93 o 
 -12   8   1        4.01        4.89      3.28 o 
 -11   8   1        0.48       -2.14      2.35 o 
 -10   8   1        0.01        0.78      1.93 o 
  -9   8   1       53.77       43.32      2.95 o 
  -8   8   1      175.71      180.95      4.71 o 
  -7   8   1      646.50      608.65      7.96 o 
  -6   8   1       93.37       85.22      3.96 o 
  -5   8   1      156.35      146.80      3.01 o 
  -4   8   1      438.90      420.68      5.18 o 
  -3   8   1        7.67        9.32      0.67 o 
  -2   8   1       50.95       51.62      1.60 o 
  -1   8   1        0.48        0.85      0.46 o 
   0   8   1       47.01       42.54      1.52 o 
   1   8   1      137.76      135.69      2.78 o 
   2   8   1        1.17        1.21      1.14 o 
   3   8   1      392.08      404.12      6.36 o 
   4   8   1        5.49        3.42      1.54 o 
   5   8   1        0.13       -1.32      1.32 o 
   6   8   1      116.84      104.81      3.37 o 
   7   8   1        4.49        1.16      1.56 o 
   8   8   1      264.01      274.41      5.95 o 
   9   8   1        1.33        3.16      2.09 o 
  10   8   1        2.94        3.84      2.59 o 
  11   8   1       52.13       52.83      4.33 o 
  12   8   1        3.85        1.92      4.67 o 
 -11   9   1       33.60       32.19      6.27 o 
 -10   9   1        3.18        5.44      3.88 o 
  -9   9   1       28.27       33.03      3.77 o 
  -8   9   1      180.73      171.20      4.99 o 
  -7   9   1       62.49       56.63      2.82 o 
  -6   9   1       42.50       45.49      2.81 o 
  -5   9   1       43.04       44.70      2.06 o 
  -4   9   1      118.33      109.37      5.91 o 
  -3   9   1      388.97      349.57      7.01 o 
  -2   9   1      937.83      896.94      7.84 o 
  -1   9   1      748.53      698.45      6.75 o 
   0   9   1        2.72        3.04      0.96 o 
   1   9   1       30.00       29.43      2.52 o 
   2   9   1      290.68      283.23      6.44 o 
   3   9   1     1161.55     1189.67     13.06 o 
   4   9   1       92.14       88.48      5.69 o 
   5   9   1        2.51       -1.61      1.61 o 
   6   9   1        0.23       -1.75      1.75 o 
   7   9   1       24.27       21.48      3.44 o 
   8   9   1       25.56       18.95      4.88 o 
   9   9   1       15.21       10.47      4.21 o 
  10   9   1       90.97       85.55     18.87 o 
 -11  10   1        4.67       -5.74      8.20 o 
 -10  10   1       13.19       10.73      4.16 o 
  -9  10   1        6.75       -0.03      3.40 o 
  -8  10   1       23.44       13.47      4.00 o 
  -7  10   1        1.67       -1.48      2.55 o 
  -6  10   1       93.90       82.37      5.04 o 
  -5  10   1        8.85        9.40      2.40 o 
  -4  10   1      101.22       91.23      7.93 o 
  -3  10   1      269.27      271.55      7.82 o 
  -2  10   1       75.25       79.75      5.96 o 
  -1  10   1        1.49        4.45      1.56 o 
   0  10   1       79.22       74.08      3.19 o 
   1  10   1       28.67       25.29      2.68 o 
   2  10   1     1065.94     1055.22     15.39 o 
   3  10   1     1031.46     1092.11     21.43 o 
   4  10   1     1071.57     1015.57     15.67 o 
   5  10   1       65.26       56.25      4.19 o 
   6  10   1       63.21       58.32      5.01 o 
   7  10   1       17.24        9.41      4.51 o 
   8  10   1        0.19       -2.59      3.07 o 
   9  10   1        0.88       -4.16      4.16 o 
  10  10   1        3.20        1.18      4.67 o 
 -10  11   1       35.86       49.23     12.31 o 
  -9  11   1        2.80        7.21      4.07 o 
  -8  11   1       32.46       29.88      4.58 o 
  -7  11   1       34.65       33.07      4.29 o 
  -6  11   1       23.95       24.51      3.72 o 
  -5  11   1        9.62        4.45      2.41 o 
  -4  11   1        2.23        0.79      2.34 o 
  -3  11   1        4.77        0.28      2.46 o 
  -2  11   1      252.68      229.48      7.24 o 
  -1  11   1      475.66      502.63      6.19 o 
   0  11   1       15.17       14.88      1.51 o 
   1  11   1       67.72       85.39      6.23 o 
   2  11   1       66.10       48.73      3.91 o 
   3  11   1      175.23      145.23      5.75 o 
   4  11   1        0.06        1.11      2.01 o 
   5  11   1        1.79        2.49      2.16 o 
   6  11   1        7.10        2.71      2.55 o 
   7  11   1       11.51        8.20      3.69 o 
   8  11   1        0.05       -1.18      3.54 o 
   9  11   1       35.35       28.98      5.12 o 
 -10  12   1       12.19        9.85      9.85 o 
  -9  12   1        0.00        0.59      6.07 o 
  -8  12   1        2.78        8.69      3.84 o 
  -7  12   1       30.11       29.52      4.38 o 
  -6  12   1        0.01       -1.06      2.76 o 
  -5  12   1        6.22        6.70      2.72 o 
  -4  12   1       24.48       22.42      3.26 o 
  -3  12   1        0.04        3.13      2.23 o 
  -2  12   1       24.41       24.19      2.86 o 
  -1  12   1        5.27        8.84      1.95 o 
   0  12   1       16.26       20.58      2.37 o 
   1  12   1      345.35      344.39      7.23 o 
   2  12   1       53.43       46.55      3.58 o 
   3  12   1        0.01        0.68      1.91 o 
   4  12   1      102.40       82.74      5.75 o 
   5  12   1        2.76        3.11      2.16 o 
   6  12   1       39.19       35.35      4.55 o 
   7  12   1       61.92       71.74      8.64 o 
   8  12   1       82.87       89.52      7.26 o 
   9  12   1        6.19        6.56      8.20 o 
  -8  13   1        2.98        2.07      4.83 o 
  -7  13   1       33.81       40.31      5.02 o 
  -6  13   1        0.00       -2.00      2.75 o 
  -5  13   1       23.28       23.98      3.96 o 
  -4  13   1        7.02        7.99      3.09 o 
  -3  13   1       23.69       28.16      5.05 o 
  -2  13   1       27.29       26.11      3.12 o 
  -1  13   1        9.16       11.82      3.84 o 
   0  13   1       43.45       38.72      4.97 o 
   1  13   1       17.73       18.23      2.77 o 
   2  13   1        1.03        0.16      2.11 o 
   3  13   1        2.67        2.92      2.25 o 
   4  13   1        3.58        2.74      2.53 o 
   5  13   1        0.52       -0.35      2.64 o 
   6  13   1        0.02        0.19      3.02 o 
   7  13   1       10.90       15.16      4.48 o 
   8  13   1        0.34        0.00      9.02 o 
  -7  14   1        4.77       10.67      9.02 o 
  -6  14   1        0.18       -2.24      4.03 o 
  -5  14   1       54.61       64.37      7.82 o 
  -4  14   1        7.51       13.70      3.39 o 
  -3  14   1       47.02       49.70      4.09 o 
  -2  14   1       80.45       66.78      7.55 o 
  -1  14   1        7.79        5.03      3.66 o 
   0  14   1       97.39       96.90      8.05 o 
   1  14   1        2.55        3.75      4.56 o 
   2  14   1        1.50       -0.28      2.41 o 
   3  14   1       16.03       12.01      2.67 o 
   4  14   1        3.09        3.64      2.73 o 
   5  14   1        1.49       -3.00      3.14 o 
   6  14   1        6.53       10.29      4.55 o 
  -6  15   1        0.81       -0.82      6.56 o 
  -5  15   1        0.94        3.59      3.64 o 
  -4  15   1        2.48       -3.28      7.38 o 
  -3  15   1        1.03        2.15      4.83 o 
  -2  15   1        0.49       11.10      5.51 o 
  -1  15   1       62.79       67.28      7.22 o 
   0  15   1        2.66       11.67      5.85 o 
   1  15   1      114.71      193.68     19.69 o 
   2  15   1       46.61       46.87      7.19 o 
   3  15   1       14.34       17.69      5.21 o 
   4  15   1        0.16        1.24      3.33 o 
   5  15   1        9.34        7.14      4.91 o 
   2  16   1       28.36       21.33      9.02 o 
   3  16   1        1.59        8.20      7.38 o 
 -12   0   2       19.99       24.62      4.40 o 
 -10   0   2        0.46       -2.29      2.29 o 
  -8   0   2       20.24       24.75      2.60 o 
  -6   0   2       61.31       62.36      2.56 o 
  -4   0   2      109.62       93.35      2.26 o 
  -2   0   2      242.47      251.68      2.21 o 
   0   0   2      914.59      955.61      8.63 o 
   2   0   2      156.19      132.48      2.30 o 
   4   0   2     2729.47     2885.00     26.97 o 
   6   0   2      161.47      235.37      5.20 o 
   8   0   2      136.86      129.44      6.71 o 
  10   0   2        0.17       -2.26      2.26 o 
  12   0   2        1.08       -4.92      6.56 o 
 -13   1   2       20.58       22.94      4.79 o 
 -12   1   2      163.04      201.89      6.99 o 
 -11   1   2        1.18        0.74      2.05 o 
 -10   1   2        2.67       -1.60      1.60 o 
  -9   1   2       55.84       46.45      2.51 o 
  -8   1   2       75.75       60.42      2.49 o 
  -7   1   2      408.49      435.13      5.43 o 
  -6   1   2      144.54      138.92      2.60 o 
  -5   1   2     1858.41     1895.20     12.74 o 
  -4   1   2        0.28       -0.41      0.41 o 
  -3   1   2       83.70       81.38      1.18 o 
  -2   1   2     5749.97     5686.05     23.34 o 
  -1   1   2      484.12      528.58      2.80 o 
   0   1   2     1368.03     1331.36      7.28 o 
   1   1   2      110.87       93.54      1.24 o 
   2   1   2     6840.32     6673.09     36.09 o 
   3   1   2     1144.29     1170.57      8.77 o 
   4   1   2       19.68       20.76      1.13 o 
   5   1   2        0.03        0.02      0.76 o 
   6   1   2       42.02       44.95      1.90 o 
   7   1   2      446.14      437.87      5.49 o 
   8   1   2        0.20       -1.40      1.40 o 
   9   1   2       21.74       19.21      2.35 o 
  10   1   2       43.17       40.77      2.81 o 
  11   1   2        1.69       -0.40      2.49 o 
  12   1   2        0.00       -1.07      3.63 o 
 -13   2   2       96.15      109.06      6.12 o 
 -12   2   2      135.98      143.82      6.52 o 
 -11   2   2       33.40       35.62      3.98 o 
 -10   2   2        9.05        5.14      1.91 o 
  -9   2   2      237.37      252.23      5.20 o 
  -8   2   2       28.52       24.03      1.78 o 
  -7   2   2       61.08       61.92      1.92 o 
  -6   2   2      106.85       87.06      1.98 o 
  -5   2   2      584.23      661.82      5.35 o 
  -4   2   2     3834.63     4039.07     22.28 o 
  -3   2   2       74.83       50.65      0.88 o 
  -2   2   2     6386.68     6156.74     24.86 o 
  -1   2   2     1495.14     1539.41      7.25 o 
   0   2   2        6.01        6.65      0.44 o 
   1   2   2      124.66      122.71      1.51 o 
   2   2   2     3234.09     3151.85     20.31 o 
   3   2   2     1795.32     1679.84     11.94 o 
   4   2   2      734.01      762.98      5.92 o 
   5   2   2       51.53       68.32      2.00 o 
   6   2   2        0.11       -0.24      0.85 o 
   7   2   2      149.18      180.44      3.58 o 
   8   2   2       58.52       50.02      2.47 o 
   9   2   2        1.58        0.27      1.77 o 
  10   2   2       11.03        6.87      2.87 o 
  11   2   2      237.54      264.37      7.79 o 
  12   2   2       12.03        4.82      3.40 o 
 -14   3   2        0.20       -1.23      6.38 o 
 -13   3   2        0.23       -0.49      2.82 o 
 -12   3   2        2.76        1.63      2.82 o 
 -11   3   2       10.94        4.53      3.42 o 
 -10   3   2       43.64       40.47      3.40 o 
  -9   3   2      301.19      298.63      5.66 o 
  -8   3   2      204.36      220.80      4.06 o 
  -7   3   2      124.60      124.80      2.88 o 
  -6   3   2       53.27       51.84      1.75 o 
  -5   3   2      819.88      857.63      6.56 o 
  -4   3   2     1446.26     1443.08      8.92 o 
  -3   3   2      301.32      299.13      2.53 o 
  -2   3   2       87.31       75.97      0.97 o 
  -1   3   2      322.39      289.42      2.06 o 
   0   3   2        1.84        4.66      0.46 o 
   1   3   2      654.44      611.93      4.92 o 
   2   3   2      132.79      127.16      2.05 o 
   3   3   2      131.74      142.78      2.08 o 
   4   3   2      325.55      355.76      3.59 o 
   5   3   2       78.01       98.31      1.79 o 
   6   3   2       85.00       81.82      3.03 o 
   7   3   2       77.65       86.86      2.91 o 
   8   3   2      285.50      298.13      5.01 o 
   9   3   2      731.20      751.18     10.79 o 
  10   3   2       88.90       87.77      5.12 o 
  11   3   2        0.66       -0.52      2.93 o 
  12   3   2        2.60       -2.93      2.93 o 
  13   3   2        4.60       -4.92      6.56 o 
 -14   4   2        1.59        5.96      5.49 o 
 -13   4   2       14.77       17.23      3.65 o 
 -12   4   2       70.76       68.08      4.78 o 
 -11   4   2       39.43       43.01      3.72 o 
 -10   4   2       76.32       72.18      4.02 o 
  -9   4   2       81.85       83.41      3.97 o 
  -8   4   2      569.59      581.29      7.15 o 
  -7   4   2        1.69        2.85      1.06 o 
  -6   4   2      469.34      446.63      4.53 o 
  -5   4   2      604.59      638.21      5.34 o 
  -4   4   2     1038.67     1124.44      7.41 o 
  -3   4   2     2373.95     2607.03     13.97 o 
  -2   4   2     1031.64     1010.42      6.63 o 
  -1   4   2      244.34      260.75      2.32 o 
   0   4   2       59.24       66.37      0.99 o 
   1   4   2      327.90      281.13      2.19 o 
   2   4   2       10.73       17.27      0.75 o 
   3   4   2      806.37      871.54      7.39 o 
   4   4   2     1900.02     1967.55     12.89 o 
   5   4   2       52.54       57.70      1.67 o 
   6   4   2       25.19       23.02      1.18 o 
   7   4   2       27.27       23.60      1.78 o 
   8   4   2       12.17        6.48      1.85 o 
   9   4   2      118.68      122.07      5.27 o 
  10   4   2       95.73       93.39      5.04 o 
  11   4   2       34.87       28.76      3.72 o 
  12   4   2        6.69        2.86      3.03 o 
  13   4   2        0.00       -4.64      4.64 o 
 -14   5   2        3.23       -4.10      9.85 o 
 -13   5   2        5.17        0.50      3.30 o 
 -12   5   2       22.31       26.39      3.64 o 
 -11   5   2       55.50       52.97      4.07 o 
 -10   5   2      139.28      143.60      5.14 o 
  -9   5   2       37.83       42.65      3.11 o 
  -8   5   2       73.01       69.57      3.39 o 
  -7   5   2      229.55      223.50      4.65 o 
  -6   5   2        1.06        1.30      0.77 o 
  -5   5   2       91.09      102.36      1.96 o 
  -4   5   2      648.87      703.63      5.71 o 
  -3   5   2     1702.10     1750.97     10.41 o 
  -2   5   2     2701.95     2717.88     16.38 o 
  -1   5   2      232.54      210.60      2.30 o 
   0   5   2     1312.58     1277.75      7.38 o 
   1   5   2      291.04      284.45      2.99 o 
   2   5   2      738.89      751.26      6.95 o 
   3   5   2      343.16      326.06      3.10 o 
   4   5   2     1329.79     1411.13      9.74 o 
   5   5   2      188.74      210.62      3.18 o 
   6   5   2       33.61       38.21      1.81 o 
   7   5   2        5.75        3.81      1.48 o 
   8   5   2        0.05       -1.66      1.66 o 
   9   5   2        1.19       -2.23      2.23 o 
  10   5   2        3.06       -2.19      2.19 o 
  11   5   2        1.31       -1.06      2.37 o 
  12   5   2        3.66        3.95      3.21 o 
  13   5   2        4.92        4.92     10.67 o 
 -13   6   2       21.94       20.84      4.04 o 
 -12   6   2        3.79        3.32      2.98 o 
 -11   6   2        6.93        9.35      2.79 o 
 -10   6   2       98.63      100.61      4.83 o 
  -9   6   2       16.42       16.67      2.36 o 
  -8   6   2      326.51      318.06      6.17 o 
  -7   6   2      214.38      216.75      5.93 o 
  -6   6   2      398.24      392.55      4.61 o 
  -5   6   2        4.88       11.41      0.93 o 
  -4   6   2       31.55       23.72      1.10 o 
  -3   6   2        5.16       17.83      0.91 o 
  -2   6   2       60.63       52.84      1.36 o 
  -1   6   2     1121.11     1214.76     10.08 o 
   0   6   2      519.61      534.45      3.80 o 
   1   6   2      162.18      200.71      2.29 o 
   2   6   2       60.65       70.91      1.25 o 
   3   6   2      198.54      211.22      3.34 o 
   4   6   2       55.84       52.80      1.37 o 
   5   6   2      136.29      136.51      2.63 o 
   6   6   2        8.73        6.83      1.44 o 
   7   6   2        3.36        4.49      1.66 o 
   8   6   2       28.84       33.35      2.60 o 
   9   6   2      120.06      128.92      5.32 o 
  10   6   2        2.13        1.73      2.56 o 
  11   6   2        1.08       -0.49      2.85 o 
  12   6   2        0.00       -3.06      3.06 o 
 -13   7   2       31.51       39.49      8.88 o 
 -12   7   2        5.72       10.45      3.13 o 
 -11   7   2        0.00        1.38      2.37 o 
 -10   7   2       13.92       12.27      2.43 o 
  -9   7   2        0.83       -1.67      1.67 o 
  -8   7   2      173.26      197.41      5.47 o 
  -7   7   2     1736.89     1642.26     15.70 o 
  -6   7   2     1467.13     1432.83     12.62 o 
  -5   7   2      615.76      577.84      5.91 o 
  -4   7   2      220.42      195.59      2.64 o 
  -3   7   2        6.94        4.24      0.53 o 
  -2   7   2       81.91       90.70      1.61 o 
  -1   7   2       53.04       71.62      1.31 o 
   0   7   2      527.18      527.10      3.86 o 
   1   7   2      241.15      241.71      2.38 o 
   2   7   2      150.78      159.82      3.87 o 
   3   7   2        2.61        5.54      0.68 o 
   4   7   2      198.90      192.72      2.81 o 
   5   7   2       61.18       50.35      2.33 o 
   6   7   2      596.32      582.95      7.31 o 
   7   7   2      234.34      233.99      5.20 o 
   8   7   2       11.03       10.14      2.28 o 
   9   7   2        9.38       11.06      2.99 o 
  10   7   2        8.80        2.47      2.52 o 
  11   7   2        2.94        1.12      3.13 o 
  12   7   2       21.24       19.14      4.49 o 
 -13   8   2        4.51        0.24      9.85 o 
 -12   8   2        1.37       -0.35      2.89 o 
 -11   8   2       12.55        7.03      2.54 o 
 -10   8   2       16.67       19.40      2.62 o 
  -9   8   2      173.37      150.25      4.63 o 
  -8   8   2       27.00       20.81      2.34 o 
  -7   8   2      223.49      200.88      4.54 o 
  -6   8   2      232.43      215.99      4.13 o 
  -5   8   2      439.87      421.26      6.00 o 
  -4   8   2       90.30       81.02      2.13 o 
  -3   8   2        6.20        4.93      0.74 o 
  -2   8   2       25.96       30.56      1.07 o 
  -1   8   2        2.71        4.14      0.50 o 
   0   8   2       26.13       25.67      1.13 o 
   1   8   2        1.90        1.72      1.05 o 
   2   8   2       90.38       79.13      2.99 o 
   3   8   2        5.95        6.43      1.67 o 
   4   8   2       19.10       18.93      1.30 o 
   5   8   2        2.82       -0.51      1.31 o 
   6   8   2       74.38       65.43      3.02 o 
   7   8   2       39.31       28.08      2.32 o 
   8   8   2       58.16       59.56      3.66 o 
   9   8   2        0.27       -0.95      1.95 o 
  10   8   2        4.16        7.67      2.82 o 
  11   8   2       32.98       35.92      3.88 o 
  12   8   2        1.83       -3.97      7.10 o 
 -11   9   2       11.16       13.18      5.51 o 
 -10   9   2        2.11        0.79      2.73 o 
  -9   9   2        0.05        1.03      1.90 o 
  -8   9   2      185.90      172.57      5.38 o 
  -7   9   2        5.12        1.70      1.62 o 
  -6   9   2      185.72      184.91      4.52 o 
  -5   9   2      327.87      335.27      6.37 o 
  -4   9   2        2.37       -0.38      1.76 o 
  -3   9   2      285.42      261.16      3.91 o 
  -2   9   2     1354.75     1343.88     11.40 o 
  -1   9   2      112.83      122.33      2.94 o 
   0   9   2      284.05      289.74      3.78 o 
   1   9   2       19.24       20.12      3.08 o 
   2   9   2      141.05      134.64      4.54 o 
   3   9   2       58.18       55.90      3.79 o 
   4   9   2       88.30       94.55      5.08 o 
   5   9   2       56.98       50.77      4.19 o 
   6   9   2       90.41       82.42      4.24 o 
   7   9   2      126.15      117.89      5.66 o 
   8   9   2      145.80      153.62     11.94 o 
   9   9   2       37.12       35.01      6.51 o 
  10   9   2        6.89       16.15      7.23 o 
 -11  10   2        1.35       -6.56      6.56 o 
 -10  10   2        1.94       -1.17      3.88 o 
  -9  10   2        6.89       11.24      3.99 o 
  -8  10   2        3.55        1.68      3.07 o 
  -7  10   2        5.81        0.96      3.13 o 
  -6  10   2        0.76        1.27      2.65 o 
  -5  10   2       44.59       38.75      4.04 o 
  -4  10   2      136.42      137.77      6.02 o 
  -3  10   2     1121.15     1068.58     10.48 o 
  -2  10   2      427.11      410.99      5.59 o 
  -1  10   2       18.08       18.06      1.56 o 
   0  10   2      101.17      104.04      3.34 o 
   1  10   2        3.59        0.04      2.29 o 
   2  10   2     1011.31     1055.07     16.43 o 
   3  10   2      852.81      820.81     12.86 o 
   4  10   2      183.30      197.06      6.61 o 
   5  10   2       45.00       38.60      3.55 o 
   6  10   2        1.65       -2.37      2.71 o 
   7  10   2        0.83        5.98      3.58 o 
   8  10   2       18.96       18.23      4.88 o 
   9  10   2       30.81       32.83      5.64 o 
 -11  11   2        1.08       10.67      9.85 o 
 -10  11   2       10.57       13.27      6.65 o 
  -9  11   2       20.83       18.39      4.40 o 
  -8  11   2       14.16       14.84      4.27 o 
  -7  11   2        0.04        0.44      3.13 o 
  -6  11   2       10.75        5.52      2.93 o 
  -5  11   2        0.11       -1.48      2.34 o 
  -4  11   2       69.77       50.48      4.86 o 
  -3  11   2      156.17      146.13      5.37 o 
  -2  11   2       74.86       61.47      3.59 o 
  -1  11   2      567.39      551.19      6.76 o 
   0  11   2        4.60        5.57      1.08 o 
   1  11   2      138.87      118.85      5.58 o 
   2  11   2      208.78      182.37      6.61 o 
   3  11   2        0.53        4.78      2.07 o 
   4  11   2      169.39      149.70      5.85 o 
   5  11   2       10.11        5.99      2.51 o 
   6  11   2        0.91        2.34      2.78 o 
   7  11   2        3.23        4.12      3.07 o 
   8  11   2       35.18       36.00      5.20 o 
   9  11   2       17.11       12.31      7.54 o 
 -10  12   2       33.84       34.46     12.31 o 
  -9  12   2       15.58       17.74      4.79 o 
  -8  12   2        9.05       10.92      4.37 o 
  -7  12   2       54.76       71.56      6.19 o 
  -6  12   2       12.73       14.65      4.00 o 
  -5  12   2       51.37       54.90      4.92 o 
  -4  12   2        5.02        6.49      3.09 o 
  -3  12   2       91.89       79.86      6.18 o 
  -2  12   2        1.05       -0.89      1.78 o 
  -1  12   2      143.00      144.80      3.31 o 
   0  12   2       34.95       31.29      2.99 o 
   1  12   2       85.33       80.36      4.99 o 
   2  12   2        1.46        3.89      2.33 o 
   3  12   2       21.33       16.74      2.63 o 
   4  12   2        3.76        3.26      2.41 o 
   5  12   2        3.59        3.23      2.30 o 
   6  12   2       10.41        5.70      3.44 o 
   7  12   2        9.44       10.78      4.23 o 
   8  12   2       30.05       27.27      4.94 o 
  -8  13   2       54.31       58.02      7.82 o 
  -7  13   2        3.79       10.17      3.82 o 
  -6  13   2      121.09      152.50      8.17 o 
  -5  13   2       17.93       28.55      4.11 o 
  -4  13   2       34.53       37.32      4.21 o 
  -3  13   2      193.13      218.29      7.32 o 
  -2  13   2       38.52       37.44      3.83 o 
  -1  13   2        0.22        1.36      3.33 o 
   0  13   2        3.61        2.41      2.73 o 
   1  13   2        1.70        2.75      2.11 o 
   2  13   2        3.01        2.59      2.08 o 
   3  13   2       26.17       19.84      3.06 o 
   4  13   2        0.84        0.01      2.17 o 
   5  13   2       97.75      110.28      7.50 o 
   6  13   2       46.09       54.76      6.63 o 
   7  13   2        0.60       -1.74      3.66 o 
   8  13   2       24.18       16.41     10.67 o 
  -7  14   2        6.39       12.06      5.71 o 
  -6  14   2        0.16        4.24      3.66 o 
  -5  14   2        3.03        1.25      3.11 o 
  -4  14   2       18.79       25.17      4.00 o 
  -3  14   2        0.11        0.41      4.92 o 
  -2  14   2       82.76       94.89      8.50 o 
  -1  14   2        5.49        0.76      4.40 o 
   0  14   2       52.34       51.17      6.63 o 
   1  14   2        3.49        1.36      4.21 o 
   2  14   2       10.66        9.36      3.06 o 
   3  14   2       14.82       15.61      3.04 o 
   4  14   2        0.01       -1.02      2.54 o 
   5  14   2       10.11        5.29      3.81 o 
   6  14   2       20.22       21.33      6.38 o 
  -6  15   2       29.48       33.27      7.79 o 
  -5  15   2        0.69        2.05      4.64 o 
  -3  15   2       34.28       37.08     12.72 o 
  -2  15   2       74.97       88.80     11.84 o 
  -1  15   2      106.79       95.94     14.10 o 
   0  15   2       40.50       53.04     13.08 o 
   1  15   2       54.09       63.82      7.88 o 
   2  15   2       18.13       19.93      4.72 o 
   3  15   2       12.48        9.19      3.56 o 
   4  15   2        2.86        2.46      6.15 o 
   5  15   2        1.31        9.85      8.20 o 
 -13   0   3        0.11        7.50      6.15 o 
 -11   0   3        6.54        9.05      3.09 o 
  -9   0   3        3.61        2.48      2.22 o 
  -7   0   3      249.51      247.70      5.04 o 
  -5   0   3      878.34      807.47      9.22 o 
  -3   0   3     2850.13     2709.81     19.38 o 
  -1   0   3     9289.75     9047.17     56.69 o 
   1   0   3    19932.71    18586.17    256.56 o 
   3   0   3     1021.11      947.23     11.18 o 
   5   0   3        4.88        1.83      1.32 o 
   7   0   3        1.52       -0.57      2.00 o 
   9   0   3      154.50      153.97      6.06 o 
  11   0   3        0.84       -4.34      4.91 o 
 -14   1   3        1.53        5.01      4.06 o 
 -13   1   3       17.30       19.19      3.69 o 
 -12   1   3       49.04       64.49      4.72 o 
 -11   1   3       41.74       46.53      3.34 o 
 -10   1   3      124.89      115.94      4.06 o 
  -9   1   3       23.60       14.03      1.91 o 
  -8   1   3      153.39      155.11      3.59 o 
  -7   1   3      180.32      201.03      3.43 o 
  -6   1   3      839.89      957.24      7.84 o 
  -5   1   3       20.27       27.94      1.09 o 
  -4   1   3      320.89      364.98      3.35 o 
  -3   1   3      803.44      781.92      5.19 o 
  -2   1   3      844.24      857.47      4.34 o 
  -1   1   3       46.37       45.30      0.83 o 
   0   1   3    14130.47    13098.03     84.98 o 
   1   1   3    25935.62    23240.04    277.72 o 
   2   1   3     1021.44      997.34      7.97 o 
   3   1   3       58.78       43.71      1.73 o 
   4   1   3      241.89      242.49      4.05 o 
   5   1   3      294.25      317.73      4.16 o 
   6   1   3      297.07      319.17      4.47 o 
   7   1   3       23.66       19.06      1.49 o 
   8   1   3        2.16        0.31      1.62 o 
   9   1   3        9.03        6.24      1.79 o 
  10   1   3        1.03       -1.90      1.95 o 
  11   1   3        1.63       -2.52      2.52 o 
  12   1   3        3.30        0.98      3.70 o 
 -14   2   3       21.78       23.48      4.99 o 
 -13   2   3       33.56       30.98      4.25 o 
 -12   2   3       44.93       42.67      4.08 o 
 -11   2   3      180.09      177.75      6.16 o 
 -10   2   3       10.04       13.07      2.16 o 
  -9   2   3       60.84       68.76      3.41 o 
  -8   2   3      274.92      261.25      4.01 o 
  -7   2   3       67.47       65.25      2.54 o 
  -6   2   3      182.83      230.35      3.73 o 
  -5   2   3     2562.45     2680.53     16.53 o 
  -4   2   3     3590.29     3735.00     19.86 o 
  -3   2   3      618.12      619.67      3.93 o 
  -2   2   3      688.21      656.42      4.14 o 
  -1   2   3      647.43      609.49      3.55 o 
   0   2   3      249.29      211.11      2.14 o 
   1   2   3      401.23      410.46      3.98 o 
   2   2   3       61.15       38.72      1.15 o 
   3   2   3      926.53      970.37      7.94 o 
   4   2   3        0.51        0.21      0.93 o 
   5   2   3      409.73      438.72      5.02 o 
   6   2   3      149.13      147.32      3.16 o 
   7   2   3        8.79        7.73      1.40 o 
   8   2   3       87.89       82.81      3.21 o 
   9   2   3      193.13      195.77      5.55 o 
  10   2   3       39.85       37.62      3.58 o 
  11   2   3       30.63       28.13      3.76 o 
  12   2   3        0.16        1.54      4.16 o 
 -14   3   3       40.02       36.44      5.92 o 
 -13   3   3       32.00       29.50      3.81 o 
 -12   3   3        0.34        2.67      2.78 o 
 -11   3   3       24.53       20.35      3.08 o 
 -10   3   3       52.55       30.97      3.20 o 
  -9   3   3        7.60        7.59      2.12 o 
  -8   3   3        0.85        6.08      1.56 o 
  -7   3   3        9.89        6.52      1.28 o 
  -6   3   3      531.11      535.18      5.51 o 
  -5   3   3     3821.55     3999.90     22.00 o 
  -4   3   3       69.41       86.14      1.46 o 
  -3   3   3      790.88      843.30      5.30 o 
  -2   3   3     1390.80     1348.07      7.85 o 
  -1   3   3      963.06      941.27      6.33 o 
   0   3   3     5752.62     5742.89     33.70 o 
   1   3   3      197.11      168.69      2.86 o 
   2   3   3       22.16       22.87      1.33 o 
   3   3   3      162.16      163.21      2.62 o 
   4   3   3       31.28       39.43      1.50 o 
   5   3   3       77.27       87.95      2.19 o 
   6   3   3        0.04        2.03      1.03 o 
   7   3   3        0.04       -1.11      1.11 o 
   8   3   3       49.71       33.44      2.97 o 
   9   3   3      649.32      694.14     10.15 o 
  10   3   3      342.96      376.78      8.83 o 
  11   3   3       15.05       17.41      3.72 o 
  12   3   3       22.81       24.82      4.43 o 
 -14   4   3        0.47        0.51      4.31 o 
 -13   4   3        2.07        3.74      3.13 o 
 -12   4   3        5.66        4.16      3.05 o 
 -11   4   3        0.01       -2.28      2.28 o 
 -10   4   3      117.52      105.80      4.69 o 
  -9   4   3       52.64       40.33      3.44 o 
  -8   4   3       91.71       94.47      3.78 o 
  -7   4   3      370.29      370.76      5.28 o 
  -6   4   3      558.15      591.02      5.16 o 
  -5   4   3      281.94      239.31      2.84 o 
  -4   4   3        5.42        2.46      0.67 o 
  -3   4   3      649.82      651.45      4.52 o 
  -2   4   3        3.90        8.82      0.66 o 
  -1   4   3      927.42      933.61      6.50 o 
   0   4   3     2348.57     2425.81     17.89 o 
   1   4   3        4.87        4.74      0.70 o 
   2   4   3      434.51      434.70      4.64 o 
   3   4   3      177.77      179.62      2.85 o 
   4   4   3      566.42      618.90      5.81 o 
   5   4   3       30.09       21.91      1.25 o 
   6   4   3        0.37        0.57      0.98 o 
   7   4   3      121.54      118.87      3.85 o 
   8   4   3        3.92       -1.00      2.57 o 
   9   4   3      205.25      225.12      6.16 o 
  10   4   3       33.71       40.78      3.93 o 
  11   4   3        5.10        4.30      3.22 o 
  12   4   3        0.06       -3.14      3.14 o 
  13   4   3        0.40       -6.38      6.38 o 
 -14   5   3        6.81        7.38     11.49 o 
 -13   5   3        1.22       -2.92      2.92 o 
 -12   5   3       35.98       38.71      4.12 o 
 -11   5   3       53.35       51.99      3.92 o 
 -10   5   3        0.54        0.23      1.98 o 
  -9   5   3      104.65      102.22      4.26 o 
  -8   5   3      135.61      138.29      4.15 o 
  -7   5   3      341.91      345.08      4.36 o 
  -6   5   3      355.20      352.55      3.83 o 
  -5   5   3        4.74        5.14      0.77 o 
  -4   5   3      368.42      427.61      4.17 o 
  -3   5   3      125.42      147.34      1.94 o 
  -2   5   3     2810.87     3041.30     17.46 o 
  -1   5   3      205.33      201.36      2.25 o 
   0   5   3       46.27       38.29      1.32 o 
   1   5   3     4415.73     4688.61     30.92 o 
   2   5   3      438.29      450.20      4.31 o 
   3   5   3      431.27      523.46      5.50 o 
   4   5   3     1217.38     1263.28     10.66 o 
   5   5   3      462.04      500.24      5.07 o 
   6   5   3        0.45       -1.06      1.06 o 
   7   5   3       50.74       48.98      2.91 o 
   8   5   3       47.15       42.72      3.06 o 
   9   5   3       12.15       11.31      2.79 o 
  10   5   3       13.71       10.67      3.19 o 
  11   5   3        4.60        0.49      3.19 o 
  12   5   3        0.89       -3.08      3.08 o 
 -13   6   3        2.26        2.09      3.45 o 
 -12   6   3        4.24        8.38      2.90 o 
 -11   6   3       43.01       47.29      4.43 o 
 -10   6   3       67.57       65.05      3.62 o 
  -9   6   3      162.15      134.49      4.38 o 
  -8   6   3        2.64       -1.55      1.55 o 
  -7   6   3        4.88        4.07      1.64 o 
  -6   6   3        0.37        0.55      0.83 o 
  -5   6   3      269.06      277.69      3.45 o 
  -4   6   3      472.68      517.73      4.55 o 
  -3   6   3       68.66       78.09      1.58 o 
  -2   6   3      225.64      235.24      2.67 o 
  -1   6   3     2333.03     2698.73     16.46 o 
   0   6   3      355.82      351.35      4.06 o 
   1   6   3       73.09       80.62      2.00 o 
   2   6   3       26.27       28.89      0.95 o 
   3   6   3      140.19      150.34      2.14 o 
   4   6   3        4.31        2.87      0.75 o 
   5   6   3       68.18       61.19      2.43 o 
   6   6   3       91.24       87.58      3.41 o 
   7   6   3       87.89      101.10      3.96 o 
   8   6   3      156.62      161.66      5.09 o 
   9   6   3       23.63       28.75      3.47 o 
  10   6   3        1.13       -2.25      2.25 o 
  11   6   3        0.04       -2.67      2.67 o 
  12   6   3        0.74        1.27      3.57 o 
 -13   7   3       68.88       70.02      6.05 o 
 -12   7   3       15.57       14.10      3.43 o 
 -11   7   3       11.10        4.04      2.38 o 
 -10   7   3        5.28        2.32      1.99 o 
  -9   7   3       70.23       58.27      3.25 o 
  -8   7   3        2.53        3.94      1.78 o 
  -7   7   3      993.84      937.95     11.51 o 
  -6   7   3      802.71      826.81      8.66 o 
  -5   7   3      220.52      175.17      3.65 o 
  -4   7   3       18.42       20.66      1.23 o 
  -3   7   3       21.67       31.77      1.26 o 
  -2   7   3       64.34       61.56      1.52 o 
  -1   7   3      629.08      680.94      6.47 o 
   0   7   3      321.47      325.11      3.26 o 
   1   7   3        5.62        7.08      0.93 o 
   2   7   3      209.93      204.99      2.65 o 
   3   7   3       81.88       88.40      2.15 o 
   4   7   3       28.22       30.33      2.09 o 
   5   7   3       10.29        5.23      1.46 o 
   6   7   3       18.50       25.88      2.22 o 
   7   7   3       36.57       39.53      3.09 o 
   8   7   3        9.47       10.94      2.20 o 
   9   7   3        0.14       -1.03      2.19 o 
  10   7   3        0.62        0.58      2.51 o 
  11   7   3        7.42        7.32      3.28 o 
  12   7   3       13.01       17.20      7.10 o 
 -13   8   3        5.96        7.43      4.91 o 
 -12   8   3       14.76       18.07      3.39 o 
 -11   8   3      170.77      188.92      5.74 o 
 -10   8   3       67.80       56.85      3.63 o 
  -9   8   3       76.38       71.99      3.70 o 
  -8   8   3       29.71       28.85      2.45 o 
  -7   8   3      136.92      129.61      3.81 o 
  -6   8   3      510.98      495.39      6.38 o 
  -5   8   3      172.03      158.02      5.10 o 
  -4   8   3      348.35      338.05      4.56 o 
  -3   8   3      341.47      376.04      4.32 o 
  -2   8   3      107.48      109.78      2.05 o 
  -1   8   3        0.10        0.66      0.48 o 
   0   8   3      494.43      501.27      4.69 o 
   1   8   3        0.01       -0.20      0.44 o 
   2   8   3        3.04        0.27      1.34 o 
   3   8   3       10.09        7.73      0.59 o 
   4   8   3       59.85       54.50      3.10 o 
   5   8   3        0.02       -1.23      1.23 o 
   6   8   3        5.56        1.57      1.64 o 
   7   8   3      144.40      145.75      5.65 o 
   8   8   3        6.55        5.80      2.15 o 
   9   8   3        2.05       -1.02      2.39 o 
  10   8   3       38.05       53.22      4.12 o 
  11   8   3        9.56        0.26      4.27 o 
 -11   9   3        7.30       10.49      3.29 o 
 -10   9   3       76.88       72.99      4.27 o 
  -9   9   3       58.86       70.24      5.50 o 
  -8   9   3        1.32        1.29      1.93 o 
  -7   9   3        7.24        1.54      1.79 o 
  -6   9   3        1.42        0.98      1.77 o 
  -5   9   3        1.55        0.69      2.39 o 
  -4   9   3       28.52       26.43      2.14 o 
  -3   9   3      497.64      511.90      7.54 o 
  -2   9   3      129.61      142.11      3.47 o 
  -1   9   3      390.47      403.26      5.56 o 
   0   9   3       24.58       26.90      2.17 o 
   1   9   3       93.64       81.63      3.91 o 
   2   9   3      361.98      352.25      6.91 o 
   3   9   3        2.16        0.23      1.60 o 
   4   9   3       23.48       21.59      2.50 o 
   5   9   3       19.13       13.53      2.26 o 
   6   9   3        8.44        3.44      2.67 o 
   7   9   3       24.61       17.85      3.13 o 
   8   9   3        0.01        1.68      3.86 o 
   9   9   3       30.70       30.15      6.89 o 
  10   9   3       32.36       40.32      8.70 o 
 -11  10   3       39.96       29.69      9.43 o 
 -10  10   3        2.56        5.05      3.65 o 
  -9  10   3       30.58       29.48      4.58 o 
  -8  10   3        5.16       -3.01      3.13 o 
  -7  10   3        5.18        1.10      3.16 o 
  -6  10   3       55.82       57.39      4.66 o 
  -5  10   3        5.22        1.63      1.82 o 
  -4  10   3      247.30      227.92      5.13 o 
  -3  10   3      223.59      237.74      4.39 o 
  -2  10   3      159.87      152.25      3.71 o 
  -1  10   3       52.90       52.73      2.43 o 
   0  10   3       27.24       26.75      2.18 o 
   1  10   3       23.36       11.01      3.42 o 
   2  10   3      364.87      374.70      8.63 o 
   3  10   3       86.98       87.70      6.72 o 
   4  10   3       29.21       22.32      2.95 o 
   5  10   3        0.70       -2.22      2.22 o 
   6  10   3       58.01       50.69      6.75 o 
   7  10   3       20.25       21.54      5.04 o 
   8  10   3        0.41        1.84      4.21 o 
   9  10   3        0.81       -3.09      4.91 o 
 -11  11   3        5.96        9.52      6.65 o 
 -10  11   3       25.79       24.97      4.91 o 
  -9  11   3        1.28       -3.66      3.66 o 
  -8  11   3       45.70       46.29      5.20 o 
  -7  11   3        2.82        4.35      3.00 o 
  -6  11   3        0.02       -2.09      2.83 o 
  -5  11   3       10.46       11.48      3.24 o 
  -4  11   3      176.67      160.23      6.57 o 
  -3  11   3       29.61       18.50      1.94 o 
  -2  11   3        0.17        1.04      1.28 o 
  -1  11   3       12.56       15.39      1.73 o 
   0  11   3       28.76       26.29      3.56 o 
   1  11   3       36.17       33.36      3.45 o 
   2  11   3      143.67      155.97      6.06 o 
   3  11   3      153.39      152.01      6.24 o 
   4  11   3       55.76       48.09      3.82 o 
   5  11   3        2.60        2.71      2.45 o 
   6  11   3       16.59       14.66      3.34 o 
   7  11   3        6.90        5.48      3.96 o 
   8  11   3        7.65        2.91      3.96 o 
 -10  12   3        7.70       17.41      7.82 o 
  -9  12   3       25.83       30.60      5.68 o 
  -8  12   3       31.88       28.32      4.84 o 
  -7  12   3       28.85       34.58      4.66 o 
  -6  12   3        4.60        1.68      2.71 o 
  -5  12   3        1.00       -1.78      2.83 o 
  -4  12   3       15.27       16.74      3.13 o 
  -3  12   3        0.74       -0.21      2.03 o 
  -2  12   3       41.29       40.17      3.06 o 
  -1  12   3       49.13       44.18      2.72 o 
   0  12   3        0.77       -0.14      2.08 o 
   1  12   3       25.72       28.17      3.26 o 
   2  12   3        7.61        4.56      2.33 o 
   3  12   3        0.08        1.72      2.22 o 
   4  12   3        5.61        6.10      2.51 o 
   5  12   3       34.30       34.96      4.13 o 
   6  12   3       25.60       26.76      4.79 o 
   7  12   3       28.29       29.29      5.31 o 
   8  12   3        2.23        3.28      8.20 o 
  -8  13   3       40.45       47.11      5.89 o 
  -7  13   3       12.91       23.52      4.48 o 
  -6  13   3        1.27        2.67      3.20 o 
  -5  13   3       10.85        7.23      4.26 o 
  -4  13   3        0.75        1.42      2.84 o 
  -3  13   3       37.23       45.90      3.70 o 
  -2  13   3       17.30       21.03      4.88 o 
  -1  13   3       11.77        8.20      4.32 o 
   0  13   3       41.18       40.25      4.97 o 
   1  13   3        4.82        4.50      2.59 o 
   2  13   3       19.35       13.46      2.68 o 
   3  13   3        5.15        4.40      2.34 o 
   4  13   3        1.27        0.45      2.38 o 
   5  13   3        1.29        0.71      2.67 o 
   6  13   3        2.21       -0.12      3.89 o 
   7  13   3        0.09       12.31      9.85 o 
  -7  14   3        0.56       -4.92      4.92 o 
  -6  14   3       31.37       40.37      5.00 o 
  -5  14   3        0.33       -1.81      2.96 o 
  -4  14   3        0.05        3.85      2.97 o 
  -3  14   3       23.78       29.11      5.83 o 
  -2  14   3        0.02        1.11      4.21 o 
  -1  14   3        0.22        4.19      6.15 o 
   0  14   3       31.48       36.73     12.72 o 
   1  14   3        0.14       -0.13      2.08 o 
   2  14   3        0.01       -1.08      2.26 o 
   3  14   3        0.23        0.19      2.51 o 
   4  14   3        4.58        0.82      3.00 o 
   5  14   3       12.36       13.40      4.74 o 
  -6  15   3        5.47        7.79      4.53 o 
  -5  15   3       12.68        9.85      6.56 o 
  -3  15   3        0.00        1.64      6.38 o 
  -2  15   3       42.99       40.90      8.28 o 
  -1  15   3       34.58       40.98      8.64 o 
   0  15   3        6.01        3.17      3.90 o 
   1  15   3        7.98        6.35      4.16 o 
   2  15   3        0.28        1.48      3.37 o 
   3  15   3       19.69       27.55      4.14 o 
   4  15   3        3.70       -0.50      3.45 o 
 -14   0   4      323.86      394.10     28.30 o 
 -12   0   4        0.03        0.57      2.91 o 
 -10   0   4        1.67       -2.09      2.48 o 
  -8   0   4      134.86      130.67      4.20 o 
  -6   0   4      377.01      351.42      5.80 o 
  -4   0   4      682.70      593.85      7.29 o 
  -2   0   4       88.01       87.48      2.86 o 
   0   0   4    99194.96    76596.47   3137.95 o 
   2   0   4     2156.86     2105.50     24.85 o 
   4   0   4      107.63      107.74      3.21 o 
   6   0   4      288.03      280.71      6.53 o 
   8   0   4       20.13       15.15      3.04 o 
  10   0   4        5.90        4.93      2.81 o 
  12   0   4       14.25       15.59      6.96 o 
 -14   1   4       50.47       56.70      6.51 o 
 -13   1   4      126.49      167.05      6.91 o 
 -12   1   4       11.27       10.47      2.93 o 
 -11   1   4        8.26        7.33      2.04 o 
 -10   1   4       49.83       47.96      2.75 o 
  -9   1   4       45.38       42.34      2.43 o 
  -8   1   4      609.78      610.90      6.56 o 
  -7   1   4        6.34        5.57      0.68 o 
  -6   1   4      704.27      778.89      6.70 o 
  -5   1   4      221.31      213.13      2.96 o 
  -4   1   4      143.66      135.09      2.02 o 
  -3   1   4      595.49      562.56      4.03 o 
  -2   1   4      804.87      799.91      5.07 o 
  -1   1   4        6.31        1.73      0.52 o 
   0   1   4     8163.72     8146.40     52.02 o 
   1   1   4     1745.77     1806.16     13.57 o 
   2   1   4      626.22      701.52      6.52 o 
   3   1   4      275.31      252.75      3.49 o 
   4   1   4      713.69      740.06      7.72 o 
   5   1   4     1549.16     1590.54     13.25 o 
   6   1   4      334.79      357.60      4.54 o 
   7   1   4        4.39       -1.44      1.46 o 
   8   1   4        1.57       -1.65      1.65 o 
   9   1   4        6.66        2.27      1.80 o 
  10   1   4        4.45        3.42      2.61 o 
  11   1   4        0.37        0.14      3.26 o 
  12   1   4       12.70       11.04      4.44 o 
 -14   2   4        8.63        9.57      3.77 o 
 -13   2   4        1.27        2.66      2.78 o 
 -12   2   4       67.62       77.92      4.73 o 
 -11   2   4      116.37      111.55      5.93 o 
 -10   2   4       49.82       34.41      2.61 o 
  -9   2   4     1872.49     1856.73     18.71 o 
  -8   2   4     1103.37     1099.90     10.50 o 
  -7   2   4      285.80      250.20      4.12 o 
  -6   2   4      117.97      139.66      2.26 o 
  -5   2   4     3130.35     3290.34     20.99 o 
  -4   2   4      492.50      519.78      4.22 o 
  -3   2   4       22.83       22.68      0.74 o 
  -2   2   4      236.17      223.58      2.19 o 
  -1   2   4     1558.47     1468.77      9.66 o 
   0   2   4      313.62      315.09      3.38 o 
   1   2   4       54.80       59.92      1.67 o 
   2   2   4       76.33       69.00      1.85 o 
   3   2   4       73.72      100.85      2.25 o 
   4   2   4      141.65      114.56      3.02 o 
   5   2   4      212.29      236.99      4.17 o 
   6   2   4        6.60        5.32      1.22 o 
   7   2   4       28.04       23.13      2.12 o 
   8   2   4       71.36       63.65      3.40 o 
   9   2   4       75.86       71.96      3.94 o 
  10   2   4       75.58       74.21      5.35 o 
  11   2   4       25.35       22.54      3.55 o 
  12   2   4        0.77       -3.62      3.96 o 
 -14   3   4        1.16       -0.57      4.08 o 
 -13   3   4       23.87       23.91      4.12 o 
 -12   3   4       49.54       44.56      4.17 o 
 -11   3   4       22.11        5.98      2.51 o 
 -10   3   4      130.90      100.50      4.15 o 
  -9   3   4     1202.27     1121.79     11.55 o 
  -8   3   4      325.54      331.16      4.95 o 
  -7   3   4      168.35      156.98      3.21 o 
  -6   3   4      733.69      715.65      6.16 o 
  -5   3   4      147.92      149.73      2.46 o 
  -4   3   4       26.34       30.95      1.20 o 
  -3   3   4       53.72       46.33      1.14 o 
  -2   3   4      420.55      405.51      3.70 o 
  -1   3   4      342.61      310.67      3.25 o 
   0   3   4       98.64      109.16      1.87 o 
   1   3   4       92.23      125.81      2.47 o 
   2   3   4       42.71       23.25      1.16 o 
   3   3   4      137.43      102.46      2.23 o 
   4   3   4       40.61       37.20      1.54 o 
   5   3   4        1.06        0.47      1.11 o 
   6   3   4        1.21       -0.99      0.99 o 
   7   3   4        0.01       -1.35      1.35 o 
   8   3   4      128.03      115.56      5.36 o 
   9   3   4      323.91      364.82      7.72 o 
  10   3   4        0.25        6.98      2.83 o 
  11   3   4       41.00       38.23      4.15 o 
  12   3   4        0.09       -2.10      3.35 o 
 -14   4   4       20.20       22.98      5.31 o 
 -13   4   4        0.10        0.87      3.00 o 
 -12   4   4       25.00       25.36      3.69 o 
 -11   4   4        3.58       -1.86      2.13 o 
 -10   4   4      107.48       82.87      3.88 o 
  -9   4   4        0.03       -1.24      1.48 o 
  -8   4   4      259.40      271.38      4.52 o 
  -7   4   4      119.93      129.42      3.04 o 
  -6   4   4       31.39       36.50      1.53 o 
  -5   4   4        4.80       10.41      0.89 o 
  -4   4   4      370.10      354.69      3.47 o 
  -3   4   4      271.10      267.10      2.64 o 
  -2   4   4        1.87        2.73      0.64 o 
  -1   4   4        2.15        0.38      0.56 o 
   0   4   4      324.96      341.41      3.66 o 
   1   4   4      428.78      427.82      4.54 o 
   2   4   4      393.56      450.54      5.08 o 
   3   4   4      178.93      179.70      2.89 o 
   4   4   4       51.03       47.13      1.81 o 
   5   4   4       18.80       19.77      1.28 o 
   6   4   4       43.85       36.86      1.97 o 
   7   4   4       14.43       11.23      2.02 o 
   8   4   4        4.65        0.90      2.01 o 
   9   4   4       17.09       23.09      2.86 o 
  10   4   4       10.56       11.70      3.12 o 
  11   4   4        1.55       -1.12      2.95 o 
  12   4   4        9.19       12.15      5.09 o 
 -14   5   4       55.32       63.55      8.50 o 
 -13   5   4        2.84        2.52      3.35 o 
 -12   5   4        4.47        1.61      2.86 o 
 -11   5   4        1.61       -2.20      2.20 o 
 -10   5   4        1.09       -1.77      1.77 o 
  -9   5   4      121.52       93.40      3.73 o 
  -8   5   4      105.37      102.82      3.57 o 
  -7   5   4       26.21       29.79      1.83 o 
  -6   5   4       38.71       41.19      1.45 o 
  -5   5   4       88.11       75.09      1.90 o 
  -4   5   4       24.54       22.48      1.08 o 
  -3   5   4       52.20       40.97      1.49 o 
  -2   5   4      107.81      127.40      1.99 o 
  -1   5   4        7.14        8.66      1.07 o 
   0   5   4       60.10       61.62      1.82 o 
   1   5   4     2352.00     2395.91     34.07 o 
   2   5   4     1226.25     1185.99     10.06 o 
   3   5   4        0.25       -0.57      0.57 o 
   4   5   4      215.14      229.38      3.38 o 
   5   5   4        0.02        0.53      0.92 o 
   6   5   4       10.46        8.43      1.60 o 
   7   5   4       39.79       35.23      2.50 o 
   8   5   4        0.02       -1.86      2.02 o 
   9   5   4        4.23        2.47      2.44 o 
  10   5   4        5.73        8.59      2.93 o 
  11   5   4        1.81        0.90      2.72 o 
  12   5   4        2.42       -2.05      6.96 o 
 -13   6   4        8.96       10.42      3.62 o 
 -12   6   4       16.81       31.84      3.68 o 
 -11   6   4       57.44       60.48      4.09 o 
 -10   6   4       17.32       13.84      2.37 o 
  -9   6   4       70.59       68.93      3.49 o 
  -8   6   4       14.69       10.30      2.05 o 
  -7   6   4      105.79       95.67      3.25 o 
  -6   6   4       86.30       87.35      2.46 o 
  -5   6   4        1.21        2.99      0.84 o 
  -4   6   4       53.15       59.02      1.84 o 
  -3   6   4      225.65      227.55      2.87 o 
  -2   6   4        0.95        2.36      0.70 o 
  -1   6   4     2128.58     2098.87     14.76 o 
   0   6   4      134.19      109.48      2.33 o 
   1   6   4     1127.95     1177.76     10.11 o 
   2   6   4        7.84        7.48      0.92 o 
   3   6   4      639.92      612.23      6.53 o 
   4   6   4       96.14       98.83      2.86 o 
   5   6   4      128.88      137.95      3.66 o 
   6   6   4      406.54      395.00      6.54 o 
   7   6   4      673.23      697.78      9.53 o 
   8   6   4      342.36      338.53      7.24 o 
   9   6   4       13.67       12.20      2.97 o 
  10   6   4        0.09       -1.45      2.83 o 
  11   6   4        2.02       -2.14      3.31 o 
 -13   7   4        4.18        5.21      3.83 o 
 -12   7   4        9.56        6.78      3.13 o 
 -11   7   4       16.96       15.05      2.75 o 
 -10   7   4       42.27       38.03      2.99 o 
  -9   7   4      127.89      124.93      4.28 o 
  -8   7   4      121.09      108.84      3.98 o 
  -7   7   4      309.51      364.00      6.15 o 
  -6   7   4      351.16      328.57      5.24 o 
  -5   7   4      167.78      179.46      3.80 o 
  -4   7   4       42.77       52.83      1.76 o 
  -3   7   4     1045.34     1129.93      8.17 o 
  -2   7   4      196.99      186.70      2.60 o 
  -1   7   4      139.84      158.05      2.48 o 
   0   7   4        3.42        6.47      1.09 o 
   1   7   4       48.76       53.12      2.40 o 
   2   7   4       28.22       28.75      1.39 o 
   3   7   4       13.99       12.69      1.21 o 
   4   7   4        5.03       -0.11      1.21 o 
   5   7   4      446.66      422.38      6.38 o 
   6   7   4      856.87      871.98     10.43 o 
   7   7   4      259.14      265.26      5.81 o 
   8   7   4        1.14        1.47      2.13 o 
   9   7   4       33.26       38.89      3.96 o 
  10   7   4        4.71        1.51      3.12 o 
  11   7   4       14.65       14.83      3.69 o 
 -13   8   4       27.38       41.38      6.65 o 
 -12   8   4        0.06        6.04      3.54 o 
 -11   8   4        0.50        5.42      2.46 o 
 -10   8   4        1.92        5.74      2.21 o 
  -9   8   4       14.41       12.33      2.22 o 
  -8   8   4      410.87      420.97      6.94 o 
  -7   8   4      110.60       93.41      3.56 o 
  -6   8   4      150.29      159.11      5.63 o 
  -5   8   4      151.67      156.20      4.12 o 
  -4   8   4       56.52       47.86      2.25 o 
  -3   8   4       32.38       30.37      1.72 o 
  -2   8   4        1.40        0.79      0.83 o 
  -1   8   4      202.39      191.79      2.74 o 
   0   8   4        2.17        1.65      0.55 o 
   1   8   4      217.38      229.57      3.32 o 
   2   8   4       53.90       60.69      2.06 o 
   3   8   4       12.92       11.20      1.51 o 
   4   8   4       47.43       43.11      2.08 o 
   5   8   4       18.73       14.48      1.58 o 
   6   8   4        6.00        5.39      2.59 o 
   7   8   4        3.48        1.48      1.81 o 
   8   8   4       74.36       76.64      4.13 o 
   9   8   4        0.41       -2.57      2.57 o 
  10   8   4        4.87        3.71      2.85 o 
  11   8   4       14.97       19.82      7.10 o 
 -12   9   4       66.13       84.50     11.49 o 
 -11   9   4        0.11        1.18      2.61 o 
 -10   9   4       37.32       46.53      3.75 o 
  -9   9   4        1.00        1.53      2.21 o 
  -8   9   4        7.36        7.85      2.25 o 
  -7   9   4        8.90       10.12      2.90 o 
  -6   9   4       59.42       59.29      5.19 o 
  -5   9   4      208.13      193.08      5.58 o 
  -4   9   4      333.99      339.36      6.33 o 
  -3   9   4       17.40       21.96      2.26 o 
  -2   9   4      775.28      800.47     10.03 o 
  -1   9   4      104.46       90.48      2.97 o 
   0   9   4       16.25       13.66      1.86 o 
   1   9   4       91.01       83.67      2.25 o 
   2   9   4        3.42        3.96      1.89 o 
   3   9   4        1.19       -1.57      1.57 o 
   4   9   4       74.33       73.88      3.98 o 
   5   9   4       35.01       31.13      3.15 o 
   6   9   4       11.68       10.21      2.67 o 
   7   9   4        0.27       -1.57      3.32 o 
   8   9   4       12.76       15.35      5.17 o 
   9   9   4        0.32        3.28      5.31 o 
 -11  10   4       14.10        1.64      9.02 o 
 -10  10   4       23.09       25.47      4.70 o 
  -9  10   4        9.57        7.24      3.82 o 
  -8  10   4        3.92        4.40      2.34 o 
  -7  10   4        2.72       -0.72      1.89 o 
  -6  10   4       18.06       12.02      2.43 o 
  -5  10   4       25.07       24.67      3.04 o 
  -4  10   4        3.46        3.80      1.67 o 
  -3  10   4       71.86       68.41      3.35 o 
  -2  10   4        6.43        7.75      1.61 o 
  -1  10   4       37.70       36.31      2.19 o 
   0  10   4       51.15       48.16      3.78 o 
   1  10   4       24.73       18.27      2.72 o 
   2  10   4       28.13       24.91      3.66 o 
   3  10   4      180.77      184.15      6.65 o 
   4  10   4        2.71        4.34      2.41 o 
   5  10   4       39.23       27.70      4.08 o 
   6  10   4        1.34        2.52      2.71 o 
   7  10   4        0.13       -2.46      3.38 o 
   8  10   4       13.08        9.98      4.31 o 
 -11  11   4        6.39        8.20     10.67 o 
 -10  11   4       21.89       32.74      5.61 o 
  -9  11   4       57.11       57.24      5.51 o 
  -8  11   4       26.35       30.25      4.51 o 
  -7  11   4        3.86       -2.58      2.58 o 
  -6  11   4        0.93       -0.52      2.71 o 
  -5  11   4       38.84       38.19      4.11 o 
  -4  11   4        0.12       -0.99      1.34 o 
  -3  11   4        0.08        0.33      1.26 o 
  -2  11   4        1.42        1.89      1.45 o 
  -1  11   4        5.24        4.80      1.66 o 
   0  11   4        0.97       -0.04      2.00 o 
   1  11   4       44.89       39.51      3.38 o 
   2  11   4        1.09       -0.35      2.20 o 
   3  11   4       16.12       27.50      3.43 o 
   4  11   4       97.11       80.43      4.81 o 
   5  11   4       17.42       14.80      3.28 o 
   6  11   4        0.34       -2.83      2.83 o 
   7  11   4        9.15        7.59      4.56 o 
   8  11   4        3.62        6.56      5.03 o 
 -10  12   4       18.75       20.51      8.20 o 
  -9  12   4        0.16        2.52      4.11 o 
  -8  12   4        9.81       21.30      4.61 o 
  -7  12   4       35.86       37.46      4.85 o 
  -6  12   4        2.39       -1.68      3.33 o 
  -5  12   4        1.08       -1.44      2.76 o 
  -4  12   4        9.43        6.24      2.54 o 
  -3  12   4        0.99       -0.75      2.04 o 
  -2  12   4       16.59       19.91      1.91 o 
  -1  12   4       83.00       85.22      8.05 o 
   0  12   4        0.33        0.32      2.24 o 
   1  12   4       13.23       13.07      2.54 o 
   2  12   4        1.12       -0.53      2.08 o 
   3  12   4        0.15        1.64      3.28 o 
   4  12   4        4.42        0.78      2.69 o 
   5  12   4       12.25        8.41      3.43 o 
   6  12   4        6.94        5.11      4.07 o 
   7  12   4        4.97        4.13      4.48 o 
  -8  13   4        5.25        9.66      4.33 o 
  -7  13   4        4.47        8.37      4.04 o 
  -6  13   4        0.74       -0.11      2.83 o 
  -5  13   4        0.79       -1.09      3.04 o 
  -4  13   4        2.05        0.17      2.52 o 
  -3  13   4        7.28        6.50      2.59 o 
  -2  13   4       38.96       41.54     13.95 o 
  -1  13   4        1.89        2.83      2.39 o 
   0  13   4        0.74        1.26      2.34 o 
   1  13   4       15.44       18.23      3.59 o 
   2  13   4       12.77       12.67      2.80 o 
   3  13   4       11.49       14.06      3.00 o 
   4  13   4        3.19       -0.20      2.80 o 
   5  13   4        1.11       -2.78      2.78 o 
   6  13   4        3.32        4.05      4.83 o 
   7  13   4        2.63        8.20      9.85 o 
  -7  14   4       30.03       37.33      6.96 o 
  -6  14   4       35.77       34.33      5.13 o 
  -5  14   4        0.00       -2.72      2.72 o 
  -4  14   4       13.11        8.66      3.13 o 
  -3  14   4       18.71       20.42      5.83 o 
  -2  14   4        3.01       -1.01      4.91 o 
  -1  14   4        8.98        6.97      5.33 o 
   0  14   4        9.52       14.41      4.94 o 
   1  14   4        0.05       -2.29      2.29 o 
   2  14   4        3.34        4.18      2.55 o 
   3  14   4       37.37       39.91      5.83 o 
   4  14   4        6.68        4.02      3.42 o 
   5  14   4       13.93       17.98      9.02 o 
  -6  15   4        4.98       11.00      4.91 o 
  -3  15   4        8.30        3.41      5.31 o 
  -2  15   4        5.81        7.97      5.91 o 
  -1  15   4        1.75        1.64      5.80 o 
   0  15   4        0.00       -2.52      3.97 o 
   1  15   4       14.62       15.05      5.29 o 
   2  15   4       11.21       14.42      4.31 o 
   3  15   4        4.50        2.96      3.45 o 
   4  15   4        0.33        3.28      7.38 o 
 -13   0   5       31.96       55.92      8.06 o 
 -11   0   5      123.78      114.49      9.23 o 
  -9   0   5      630.52      621.81     11.10 o 
  -7   0   5        6.60        6.68      1.07 o 
  -5   0   5        1.64       11.14      1.71 o 
  -3   0   5       98.41      109.75      2.83 o 
  -1   0   5    10139.96    10317.21    106.19 o 
   1   0   5     1009.40     1163.89     14.53 o 
   3   0   5       53.89       40.62      2.40 o 
   5   0   5      128.26      149.71      5.59 o 
   7   0   5       53.82       44.67      3.67 o 
   9   0   5        0.60       -0.54      2.70 o 
  11   0   5       36.33       35.24      8.20 o 
 -14   1   5       38.38       54.14      7.23 o 
 -13   1   5       10.52       14.29      3.48 o 
 -12   1   5        7.24        8.90      2.58 o 
 -11   1   5       14.60        8.80      2.03 o 
 -10   1   5       74.82       61.96      3.64 o 
  -9   1   5       71.28       64.92      2.97 o 
  -8   1   5      271.89      264.67      4.63 o 
  -7   1   5       81.51       73.92      2.19 o 
  -6   1   5      279.01      284.61      3.43 o 
  -5   1   5      173.59      191.89      2.82 o 
  -4   1   5      142.18      138.42      2.09 o 
  -3   1   5     1011.63      994.61      7.25 o 
  -2   1   5      563.08      586.49      5.47 o 
  -1   1   5      199.18      211.90      3.59 o 
   0   1   5     2133.44     2147.42     16.70 o 
   1   1   5        8.15       10.27      1.24 o 
   2   1   5        0.40        0.91      0.80 o 
   3   1   5      130.65      135.69      2.73 o 
   4   1   5        8.84       10.00      1.12 o 
   5   1   5      181.35      191.13      3.98 o 
   6   1   5       72.23       61.03      2.89 o 
   7   1   5       26.51       24.36      2.19 o 
   8   1   5        3.33       -1.75      1.75 o 
   9   1   5        3.14        0.07      2.34 o 
  10   1   5        0.08       -2.11      2.31 o 
  11   1   5        7.77        5.33      3.88 o 
 -14   2   5        2.60       -2.48      3.03 o 
 -13   2   5        0.00       -0.71      2.75 o 
 -12   2   5        0.95        5.48      3.06 o 
 -11   2   5        1.09       -0.84      1.98 o 
 -10   2   5       10.35        6.96      1.83 o 
  -9   2   5      986.27      983.92     10.43 o 
  -8   2   5      489.07      465.52      5.83 o 
  -7   2   5      126.42      151.15      3.07 o 
  -6   2   5       10.18        6.11      1.11 o 
  -5   2   5      123.95      148.61      2.80 o 
  -4   2   5       31.31       33.71      1.53 o 
  -3   2   5      404.94      404.74      3.91 o 
  -2   2   5      157.40      167.86      2.80 o 
  -1   2   5     1473.50     1479.27     11.68 o 
   0   2   5      126.09      133.32      2.49 o 
   1   2   5        0.00       -0.45      0.68 o 
   2   2   5       59.28       76.32      2.44 o 
   3   2   5      529.28      494.33      5.59 o 
   4   2   5       61.95       64.77      2.67 o 
   5   2   5      291.05      307.56      5.43 o 
   6   2   5        4.70        1.99      1.18 o 
   7   2   5        0.01       -1.58      1.58 o 
   8   2   5        3.97       -2.09      2.09 o 
   9   2   5       16.46       17.06      2.72 o 
  10   2   5        3.00        5.44      2.79 o 
  11   2   5       20.05       23.02      3.81 o 
 -14   3   5        0.25       -3.36      3.36 o 
 -13   3   5        9.44        9.92      3.43 o 
 -12   3   5       44.89       55.89      4.46 o 
 -11   3   5        4.75        3.04      2.31 o 
 -10   3   5      334.25      312.24      6.08 o 
  -9   3   5      810.13      829.16      8.65 o 
  -8   3   5        0.93        1.10      1.23 o 
  -7   3   5      319.35      349.61      4.68 o 
  -6   3   5        8.84        8.63      1.09 o 
  -5   3   5       48.99       52.41      2.24 o 
  -4   3   5      569.46      644.17      5.51 o 
  -3   3   5     1042.43     1009.43      7.32 o 
  -2   3   5       91.03       72.00      1.96 o 
  -1   3   5      593.69      548.74      5.34 o 
   0   3   5        4.57        1.31      0.66 o 
   1   3   5      238.23      235.08      3.75 o 
   2   3   5      407.44      456.07      5.41 o 
   3   3   5      324.11      291.23      4.07 o 
   4   3   5       38.19       46.90      2.03 o 
   5   3   5       56.79       58.11      2.77 o 
   6   3   5        4.52        1.43      1.36 o 
   7   3   5        0.05       -1.73      1.73 o 
   8   3   5       33.91       30.24      3.15 o 
   9   3   5      189.58      221.69      8.04 o 
  10   3   5       22.13       27.47      3.79 o 
  11   3   5       35.36       32.01      3.88 o 
 -14   4   5        4.81       12.12      5.31 o 
 -13   4   5        0.77       -2.14      2.85 o 
 -12   4   5       59.40       47.83      4.07 o 
 -11   4   5       21.03       15.22      2.60 o 
 -10   4   5        9.99        6.37      2.37 o 
  -9   4   5       19.02       11.20      1.87 o 
  -8   4   5        6.83        8.00      1.54 o 
  -7   4   5      215.43      229.35      3.94 o 
  -6   4   5       79.89       60.91      2.37 o 
  -5   4   5      649.93      719.38      6.79 o 
  -4   4   5     2278.83     2559.53     15.19 o 
  -3   4   5      625.89      734.02      6.82 o 
  -2   4   5       64.65       61.73      1.57 o 
  -1   4   5       31.66       33.28      1.59 o 
   0   4   5     1417.26     1362.29     11.08 o 
   1   4   5        7.25        8.08      1.26 o 
   2   4   5     1158.88     1241.22     10.78 o 
   3   4   5        3.17        3.48      0.95 o 
   4   4   5       18.49       23.92      1.47 o 
   5   4   5       53.75       56.47      2.46 o 
   6   4   5      402.87      370.02      6.17 o 
   7   4   5       20.04       16.88      2.61 o 
   8   4   5       12.06        9.69      2.47 o 
   9   4   5       59.50       56.66      3.82 o 
  10   4   5      129.36      151.89      6.19 o 
  11   4   5       12.23       10.51      3.49 o 
  12   4   5        7.04        4.40     13.95 o 
 -14   5   5        7.17       18.90      5.72 o 
 -13   5   5       13.36       15.44      3.84 o 
 -12   5   5        3.29       -0.56      2.60 o 
 -11   5   5        2.22       -2.16      2.16 o 
 -10   5   5        0.57       -1.64      1.64 o 
  -9   5   5       17.97       14.75      2.19 o 
  -8   5   5        9.14        4.81      1.61 o 
  -7   5   5        6.46        5.15      1.31 o 
  -6   5   5       32.95       36.36      1.33 o 
  -5   5   5       70.45       75.21      1.99 o 
  -4   5   5      479.89      444.40      4.38 o 
  -3   5   5       22.65       15.10      1.12 o 
  -2   5   5      637.69      702.41      6.13 o 
  -1   5   5        7.40        6.46      0.86 o 
   0   5   5      211.39      230.35      3.41 o 
   1   5   5      506.66      527.06      6.89 o 
   2   5   5      949.29      986.71     12.62 o 
   3   5   5       21.95       21.00      1.39 o 
   4   5   5      364.57      355.82      5.12 o 
   5   5   5      104.18      115.55      4.55 o 
   6   5   5        1.36        2.01      1.57 o 
   7   5   5      129.96      123.12      5.41 o 
   8   5   5       11.10        7.82      2.30 o 
   9   5   5        0.88        0.97      2.57 o 
  10   5   5        2.03        4.86      3.35 o 
  11   5   5        3.87        4.77      3.26 o 
 -14   6   5        1.87        1.64     10.67 o 
 -13   6   5        1.62        2.35      3.26 o 
 -12   6   5       15.15       17.50      3.32 o 
 -11   6   5        0.25       -1.91      2.20 o 
 -10   6   5        1.56       -1.88      1.88 o 
  -9   6   5        2.35        0.79      1.91 o 
  -8   6   5       42.58       37.98      2.89 o 
  -7   6   5       32.09       25.86      2.40 o 
  -6   6   5       77.27       79.91      2.72 o 
  -5   6   5      656.50      678.30      6.04 o 
  -4   6   5      181.67      182.88      2.90 o 
  -3   6   5       32.53       42.12      1.52 o 
  -2   6   5      378.24      380.54      4.02 o 
  -1   6   5       19.43       23.82      1.23 o 
   0   6   5       83.04       85.00      2.58 o 
   1   6   5        0.89        9.42      1.20 o 
   2   6   5       83.37       72.19      2.19 o 
   3   6   5        5.46        5.49      1.04 o 
   4   6   5       10.63        7.88      1.63 o 
   5   6   5      111.62       94.89      3.98 o 
   6   6   5      305.53      313.36      6.09 o 
   7   6   5      217.69      264.44      6.08 o 
   8   6   5        9.48        9.71      2.50 o 
   9   6   5       57.07       52.24      4.19 o 
  10   6   5        0.00       -0.41      2.89 o 
  11   6   5        0.55        2.48      3.24 o 
 -13   7   5        0.62        5.13      3.75 o 
 -12   7   5        0.06       -2.28      2.28 o 
 -11   7   5       11.14        8.61      2.65 o 
 -10   7   5       10.63        8.47      2.18 o 
  -9   7   5        5.62        6.01      2.05 o 
  -8   7   5       23.36       26.00      2.48 o 
  -7   7   5      285.59      273.59      5.51 o 
  -6   7   5      390.88      418.87      6.37 o 
  -5   7   5       62.92       61.13      2.61 o 
  -4   7   5       87.99       96.58      2.45 o 
  -3   7   5        0.00        1.98      0.93 o 
  -2   7   5        5.45        1.50      0.79 o 
  -1   7   5        1.37        0.59      0.56 o 
   0   7   5       52.48       45.98      2.55 o 
   1   7   5       26.47       21.07      1.35 o 
   2   7   5       11.67        6.04      1.07 o 
   3   7   5      104.34      103.90      3.90 o 
   4   7   5        0.16       -1.53      1.53 o 
   5   7   5       13.29        7.38      1.98 o 
   6   7   5      106.21      103.67      4.24 o 
   7   7   5       58.20       58.94      3.33 o 
   8   7   5       18.64       27.69      3.00 o 
   9   7   5        6.11        5.05      2.65 o 
  10   7   5        0.04        3.89      3.03 o 
  11   7   5        3.69        2.91      3.69 o 
 -13   8   5        0.05        0.71      7.79 o 
 -12   8   5        0.68        0.75      2.97 o 
 -11   8   5        5.28        8.92      2.96 o 
 -10   8   5        0.05       -1.93      1.93 o 
  -9   8   5       21.64       15.17      2.25 o 
  -8   8   5      234.74      224.74      5.26 o 
  -7   8   5      290.63      245.97      5.26 o 
  -6   8   5      221.41      237.26      5.44 o 
  -5   8   5       74.67       97.10      4.20 o 
  -4   8   5       94.91       85.60      3.01 o 
  -3   8   5       31.89       41.17      2.17 o 
  -2   8   5       15.92       11.90      1.44 o 
  -1   8   5      241.26      246.68      6.84 o 
   0   8   5       10.22        8.54      1.69 o 
   1   8   5       22.30       25.77      2.32 o 
   2   8   5        0.08       -0.90      1.22 o 
   3   8   5       63.66       61.15      3.28 o 
   4   8   5       47.12       36.20      3.07 o 
   5   8   5       11.34        5.78      1.66 o 
   6   8   5       17.59       10.45      2.01 o 
   7   8   5        7.33        6.44      2.07 o 
   8   8   5      160.61      170.27      7.71 o 
   9   8   5        2.13        1.89      2.68 o 
  10   8   5       14.38        9.85      3.82 o 
  11   8   5        6.03        6.56      8.20 o 
 -12   9   5        0.67        1.32      3.75 o 
 -11   9   5       70.60       75.06      5.43 o 
 -10   9   5       13.81       21.46      3.14 o 
  -9   9   5        0.23        0.61      2.16 o 
  -8   9   5       16.79       15.42      2.47 o 
  -7   9   5        4.26       -0.12      3.32 o 
  -6   9   5       13.21        3.84      2.11 o 
  -5   9   5      109.86       98.90      3.97 o 
  -4   9   5      147.31      127.62      5.75 o 
  -3   9   5      699.20      648.77      9.25 o 
  -2   9   5     1606.75     1574.83     17.99 o 
  -1   9   5      336.44      309.62      7.28 o 
   0   9   5        7.82        2.78      2.43 o 
   1   9   5       19.22       19.17      1.92 o 
   2   9   5       28.27       35.38      3.79 o 
   3   9   5       10.77        8.16      1.75 o 
   4   9   5      105.06      105.95      2.90 o 
   5   9   5       21.79       24.24      2.64 o 
   6   9   5       11.69       10.73      2.92 o 
   7   9   5        9.84        7.36      3.40 o 
   8   9   5       70.26       66.37      9.43 o 
   9   9   5        9.79        2.30      5.46 o 
 -12  10   5       23.58        7.38     10.67 o 
 -11  10   5        2.08       -0.82      9.02 o 
 -10  10   5       38.59       38.46      4.97 o 
  -9  10   5        2.47        3.14      2.59 o 
  -8  10   5       53.24       58.08      4.35 o 
  -7  10   5        3.48        2.66      2.26 o 
  -6  10   5       43.05       43.58      3.53 o 
  -5  10   5        0.52       -0.54      1.78 o 
  -4  10   5      266.11      255.31      5.88 o 
  -3  10   5      334.16      332.33      6.50 o 
  -2  10   5       46.72       48.11      3.91 o 
  -1  10   5       32.81       28.92      3.38 o 
   0  10   5      116.26      116.77      3.77 o 
   1  10   5       32.88       29.67      2.32 o 
   2  10   5      450.83      448.72     10.04 o 
   3  10   5      232.83      315.52      9.87 o 
   4  10   5      221.13      231.24      8.91 o 
   5  10   5        6.70        4.53      3.16 o 
   6  10   5       60.75       57.56      7.34 o 
   7  10   5        3.25       -1.53      3.42 o 
   8  10   5       10.75       13.02      6.65 o 
 -11  11   5       36.97       32.00     13.13 o 
 -10  11   5       54.27       69.31      7.41 o 
  -9  11   5        0.75        1.60      3.78 o 
  -8  11   5        5.74        7.51      3.66 o 
  -7  11   5      117.27      139.93      7.72 o 
  -6  11   5        7.75        3.46      2.88 o 
  -5  11   5        2.40       -2.03      2.03 o 
  -4  11   5        0.32       -1.66      1.92 o 
  -3  11   5      103.32       94.66      3.49 o 
  -2  11   5       70.10       58.14      3.06 o 
  -1  11   5       98.77       97.95      4.17 o 
   0  11   5        0.00       -1.93      2.05 o 
   1  11   5        0.55       -0.68      2.16 o 
   2  11   5       12.83        9.99      2.88 o 
   3  11   5      331.26      319.79      8.89 o 
   4  11   5       31.83       33.31      5.34 o 
   5  11   5       13.19        8.45      3.58 o 
   6  11   5        4.63        0.07      3.37 o 
   7  11   5        0.55       -0.34      4.52 o 
 -10  12   5        4.61       18.05      9.85 o 
  -9  12   5        0.13        1.00      3.66 o 
  -8  12   5       15.32       14.71      4.14 o 
  -7  12   5        1.60       -2.32      3.02 o 
  -6  12   5        0.53        0.70      2.88 o 
  -5  12   5       43.68       57.57      5.21 o 
  -4  12   5        1.35        2.26      2.32 o 
  -3  12   5        8.66        6.13      1.76 o 
  -2  12   5      213.20      224.21      5.74 o 
  -1  12   5       57.15       51.49      5.27 o 
   0  12   5        0.64       -0.82      1.90 o 
   1  12   5       10.37        7.62      2.50 o 
   2  12   5       19.77       18.67      3.14 o 
   3  12   5       29.74       29.66      4.66 o 
   4  12   5        7.11        6.11      3.04 o 
   5  12   5        0.16       -2.76      2.76 o 
   6  12   5        1.20       -1.40      3.29 o 
   7  12   5       44.90       40.20     12.31 o 
  -8  13   5       10.33       14.65      5.39 o 
  -7  13   5       58.56       77.05      8.17 o 
  -6  13   5        5.27        6.68      3.71 o 
  -5  13   5       39.31       42.90      4.67 o 
  -4  13   5        3.38        4.97      2.68 o 
  -3  13   5        0.91       -0.49      2.44 o 
  -2  13   5        1.10        0.73      2.56 o 
  -1  13   5       22.47       21.19      2.83 o 
   0  13   5       33.27       29.38      3.84 o 
   1  13   5        0.01       -1.31      2.41 o 
   2  13   5       22.08       20.70      3.46 o 
   3  13   5       46.40       55.49      4.74 o 
   4  13   5        0.22       -2.17      3.25 o 
   5  13   5        0.72       -2.61      3.38 o 
   6  13   5        0.27       -7.38      7.38 o 
   7  13   5       10.68       11.49     10.67 o 
  -7  14   5       11.60        6.91      5.49 o 
  -6  14   5        1.92        2.40      6.78 o 
  -5  14   5        7.02        6.34      4.74 o 
  -4  14   5        0.52       -1.51      5.49 o 
  -3  14   5        0.82        5.26      4.91 o 
  -2  14   5       11.67       11.57      9.85 o 
  -1  14   5       39.69       48.35      8.11 o 
   0  14   5       40.95       55.53      5.28 o 
   1  14   5       33.00       39.34      4.12 o 
   2  14   5        0.94        0.71      2.64 o 
   3  14   5        4.23        4.22      3.22 o 
   4  14   5        7.36        5.80      3.87 o 
  -6  15   5        0.34       -1.64      6.56 o 
  -3  15   5        1.29       -6.56      6.56 o 
  -2  15   5       18.85       22.68      7.23 o 
  -1  15   5       30.86       40.43     11.08 o 
   0  15   5        4.82        2.50      4.69 o 
   1  15   5       26.52       30.90      9.41 o 
   2  15   5        0.50        0.78      3.13 o 
   3  15   5       18.16       14.77      6.56 o 
 -14   0   6        1.81       -1.23      6.38 o 
 -12   0   6       17.02       15.90      4.29 o 
 -10   0   6      376.76      378.49      9.33 o 
  -8   0   6      149.22      137.64      4.12 o 
  -6   0   6       18.12       13.27      1.59 o 
  -4   0   6        0.02       -0.18      0.63 o 
  -2   0   6       45.25       26.11      1.96 o 
   0   0   6     7678.76     8373.72     88.82 o 
   2   0   6      806.32      712.51     13.27 o 
   4   0   6      158.60      184.21      5.03 o 
   6   0   6       36.10       36.54      3.96 o 
   8   0   6       50.13       33.44      3.91 o 
  10   0   6        0.47       -4.64      4.64 o 
 -14   1   6        1.48        6.27      5.45 o 
 -13   1   6        0.10       -2.89      2.89 o 
 -12   1   6       10.24        6.01      2.43 o 
 -11   1   6       38.23       31.04      2.69 o 
 -10   1   6      113.59      111.96      5.03 o 
  -9   1   6        0.76        0.04      1.63 o 
  -8   1   6       15.99       16.30      1.46 o 
  -7   1   6      259.07      293.06      4.42 o 
  -6   1   6       79.92       62.82      2.06 o 
  -5   1   6      339.28      341.87      4.09 o 
  -4   1   6      747.80      816.21      6.55 o 
  -3   1   6     1165.51     1197.28     10.11 o 
  -2   1   6      839.06      876.16      8.56 o 
  -1   1   6      673.92      698.68      7.81 o 
   0   1   6       18.94       15.22      1.67 o 
   1   1   6     3090.47     3195.64     27.40 o 
   2   1   6     2000.46     2065.58     36.24 o 
   3   1   6      180.44      186.44      3.69 o 
   4   1   6       55.77       47.09      2.00 o 
   5   1   6        1.00        1.10      1.53 o 
   6   1   6       71.34       64.68      3.26 o 
   7   1   6       38.55       29.10      2.43 o 
   8   1   6       29.31       27.54      2.59 o 
   9   1   6        0.20       -2.23      2.23 o 
  10   1   6        0.80       -1.92      3.08 o 
  11   1   6        0.08       -1.61      3.63 o 
 -14   2   6        0.54       -1.29      3.12 o 
 -13   2   6        3.54       -1.19      3.33 o 
 -12   2   6       87.46       79.47      4.68 o 
 -11   2   6       55.65       50.21      3.21 o 
 -10   2   6        2.08       -1.57      1.75 o 
  -9   2   6      146.85      165.65      4.41 o 
  -8   2   6       34.61       42.75      2.22 o 
  -7   2   6       51.67       64.27      2.22 o 
  -6   2   6       18.94       13.28      1.36 o 
  -5   2   6     1618.57     1692.31     12.92 o 
  -4   2   6      581.95      599.02      5.72 o 
  -3   2   6      381.13      368.93      4.19 o 
  -2   2   6        8.97        3.65      0.94 o 
  -1   2   6        5.41        1.92      0.95 o 
   0   2   6       47.16       62.15      2.42 o 
   1   2   6        8.66        9.57      1.61 o 
   2   2   6       40.51       35.03      3.38 o 
   3   2   6        3.83        0.92      0.89 o 
   4   2   6       55.30       54.18      2.18 o 
   5   2   6       21.95       19.97      2.04 o 
   6   2   6        5.81        3.02      2.07 o 
   7   2   6        9.73        5.13      1.94 o 
   8   2   6       10.48       10.33      2.70 o 
   9   2   6        3.93        3.61      2.95 o 
  10   2   6        2.30        0.95      2.70 o 
  11   2   6      114.22      121.22      8.59 o 
 -15   3   6        8.69        8.20      9.02 o 
 -14   3   6        6.76        8.94      4.03 o 
 -13   3   6        0.66       -2.82      2.82 o 
 -12   3   6        7.87        9.12      2.90 o 
 -11   3   6      122.34      114.27      5.12 o 
 -10   3   6       38.74       34.28      2.60 o 
  -9   3   6      167.55      184.68      4.20 o 
  -8   3   6        3.52        0.11      1.36 o 
  -7   3   6       46.58       47.78      2.15 o 
  -6   3   6        0.19       -1.09      1.09 o 
  -5   3   6        6.63        3.49      0.92 o 
  -4   3   6       17.10       17.20      1.00 o 
  -3   3   6       31.31       27.30      1.44 o 
  -2   3   6      234.38      242.33      3.94 o 
  -1   3   6       68.07       86.12      2.22 o 
   0   3   6       99.80      111.43      2.56 o 
   1   3   6       26.14       18.65      1.76 o 
   2   3   6      285.69      300.16      5.33 o 
   3   3   6      332.95      350.90      4.80 o 
   4   3   6       75.87       71.32      3.38 o 
   5   3   6        0.09       -1.32      1.32 o 
   6   3   6       11.69        5.40      1.63 o 
   7   3   6        1.62       -1.92      1.92 o 
   8   3   6      132.14      135.09      5.65 o 
   9   3   6      240.31      268.43      8.08 o 
  10   3   6        3.12       12.16      3.22 o 
  11   3   6        0.88        4.28      3.43 o 
 -14   4   6        0.30       -0.46      4.30 o 
 -13   4   6        0.04       -2.78      2.78 o 
 -12   4   6        4.94       -2.24      2.67 o 
 -11   4   6        0.09       -2.31      2.31 o 
 -10   4   6       27.25       19.33      2.85 o 
  -9   4   6        3.38        3.90      1.66 o 
  -8   4   6      122.56      109.72      3.25 o 
  -7   4   6        1.39        4.24      1.24 o 
  -6   4   6       29.26       32.57      1.89 o 
  -5   4   6        1.15       -0.76      0.76 o 
  -4   4   6     1747.05     1742.72     13.03 o 
  -3   4   6      359.03      367.94      4.90 o 
  -2   4   6      333.74      323.43      4.71 o 
  -1   4   6       34.06       33.04      2.57 o 
   0   4   6        2.29        0.00      0.87 o 
   1   4   6      358.92      322.64      4.46 o 
   2   4   6        0.26        3.30      1.21 o 
   3   4   6      126.65      134.61      3.07 o 
   4   4   6      145.09      147.50      3.51 o 
   5   4   6       54.13       48.26      2.72 o 
   6   4   6       18.22       17.01      2.56 o 
   7   4   6        0.27       -1.77      1.77 o 
   8   4   6      107.32      108.61      5.57 o 
   9   4   6      106.38      105.11      5.15 o 
  10   4   6      290.65      357.55      9.09 o 
  11   4   6        0.05        1.09      3.51 o 
 -14   5   6       56.65       60.88      7.15 o 
 -13   5   6        6.84        2.77      2.93 o 
 -12   5   6        5.05       -0.70      2.71 o 
 -11   5   6       15.08        9.75      2.79 o 
 -10   5   6       15.08        8.58      2.35 o 
  -9   5   6        4.48        4.70      1.90 o 
  -8   5   6        0.36       -1.60      1.60 o 
  -7   5   6        5.85        2.18      1.46 o 
  -6   5   6       68.62       71.58      3.28 o 
  -5   5   6       20.67       20.19      1.32 o 
  -4   5   6       60.89       60.40      2.23 o 
  -3   5   6      148.30      156.23      3.37 o 
  -2   5   6      277.04      299.30      4.06 o 
  -1   5   6      132.61      148.31      2.99 o 
   0   5   6       30.49       24.58      1.52 o 
   1   5   6       61.78       76.00      3.24 o 
   2   5   6       24.81       27.13      1.54 o 
   3   5   6       17.40       11.07      1.41 o 
   4   5   6      784.74      842.63      9.96 o 
   5   5   6       17.43       16.19      2.59 o 
   6   5   6      153.35      161.16      4.79 o 
   7   5   6        1.79       -0.15      1.92 o 
   8   5   6       28.08       33.08      3.22 o 
   9   5   6       18.39       22.61      3.09 o 
  10   5   6       14.24       16.73      3.50 o 
  11   5   6        3.74       -3.25      4.39 o 
 -14   6   6        8.20        8.20     11.49 o 
 -13   6   6       16.28       21.73      4.71 o 
 -12   6   6       19.47       14.85      3.13 o 
 -11   6   6        0.00       -2.20      2.20 o 
 -10   6   6        0.00       -2.09      2.09 o 
  -9   6   6        2.50        0.62      1.79 o 
  -8   6   6       58.56       54.95      2.99 o 
  -7   6   6       29.57       21.83      2.13 o 
  -6   6   6       98.09       85.45      2.99 o 
  -5   6   6       36.33       38.41      1.86 o 
  -4   6   6        7.32        6.28      1.09 o 
  -3   6   6       84.06       62.21      2.22 o 
  -2   6   6      293.18      304.91      4.23 o 
  -1   6   6     1021.52     1047.96      9.95 o 
   0   6   6      451.68      483.72      5.64 o 
   1   6   6        0.26       -0.84      0.84 o 
   2   6   6        0.03       -0.55      0.96 o 
   3   6   6      113.91      104.49      3.81 o 
   4   6   6       12.69        7.29      1.77 o 
   5   6   6      184.71      199.75      5.52 o 
   6   6   6        8.18        8.91      2.26 o 
   7   6   6        6.51       14.21      2.58 o 
   8   6   6       17.14       26.47      3.26 o 
   9   6   6       60.27       66.22      4.85 o 
  10   6   6        0.03       -1.92      2.71 o 
 -13   7   6       36.81       34.62      5.10 o 
 -12   7   6       22.07       25.16      3.58 o 
 -11   7   6        0.45       -2.44      2.44 o 
 -10   7   6        1.76       -1.46      2.23 o 
  -9   7   6       54.13       50.24      3.95 o 
  -8   7   6       81.39       75.49      3.52 o 
  -7   7   6      800.39      754.62      9.37 o 
  -6   7   6      540.90      532.77      7.36 o 
  -5   7   6       31.07       20.76      1.91 o 
  -4   7   6      223.38      222.39      3.88 o 
  -3   7   6      134.72      142.19      2.95 o 
  -2   7   6        2.69        0.84      1.03 o 
  -1   7   6       40.46       50.96      3.15 o 
   0   7   6       45.63       51.17      2.92 o 
   1   7   6       40.83       32.87      2.32 o 
   2   7   6        3.27        0.52      1.53 o 
   3   7   6       26.92       14.55      2.16 o 
   4   7   6        3.69       -1.68      1.68 o 
   5   7   6       22.39       13.91      2.69 o 
   6   7   6      280.27      278.59      5.93 o 
   7   7   6       28.23       30.00      3.12 o 
   8   7   6        7.32        7.34      2.87 o 
   9   7   6        0.92        5.43      3.01 o 
  10   7   6        6.88        5.75      3.40 o 
 -13   8   6       16.47       22.15      9.02 o 
 -12   8   6       13.01       10.13      3.75 o 
 -11   8   6        1.19       -2.76      2.76 o 
 -10   8   6        0.28       -2.11      2.25 o 
  -9   8   6       32.35       27.16      2.69 o 
  -8   8   6       20.66        9.55      2.28 o 
  -7   8   6       81.52       74.28      4.38 o 
  -6   8   6      737.16      687.16      9.53 o 
  -5   8   6      470.96      471.21      6.76 o 
  -4   8   6        1.41        2.61      1.47 o 
  -3   8   6       29.95       27.51      2.83 o 
  -2   8   6      108.86       90.20      4.47 o 
  -1   8   6        2.08        3.00      1.59 o 
   0   8   6       64.37       62.84      6.60 o 
   1   8   6        1.79       -1.42      1.42 o 
   2   8   6        0.45       -1.42      1.42 o 
   3   8   6        0.42       -1.51      1.51 o 
   4   8   6        4.73        0.43      1.96 o 
   5   8   6        0.58       -1.66      1.66 o 
   6   8   6        2.75        1.64      1.95 o 
   7   8   6        0.89        2.88      2.43 o 
   8   8   6        9.93       16.14      3.56 o 
   9   8   6        4.01        6.20      3.02 o 
  10   8   6        0.01       -1.39     10.67 o 
 -12   9   6       10.10        9.36      4.46 o 
 -11   9   6       36.64       41.67      4.50 o 
 -10   9   6       22.66       31.47      3.35 o 
  -9   9   6       25.65       25.71      3.08 o 
  -8   9   6       12.53        7.60      2.37 o 
  -7   9   6       12.00        4.78      2.53 o 
  -6   9   6       39.06       38.16      3.57 o 
  -5   9   6        1.40       -1.61      1.77 o 
  -4   9   6       79.65       71.81      4.34 o 
  -3   9   6      481.50      484.40      8.63 o 
  -2   9   6      959.40      997.53     14.35 o 
  -1   9   6       67.27       65.93      6.87 o 
   0   9   6      161.10      161.61      5.22 o 
   1   9   6       17.01       10.81      2.16 o 
   2   9   6      162.91      172.87      5.20 o 
   3   9   6        2.01        2.26      1.71 o 
   4   9   6        9.98        7.31      2.39 o 
   5   9   6        1.35        2.96      1.90 o 
   6   9   6        0.71       -1.70      3.24 o 
   7   9   6       46.17       42.54      6.35 o 
   8   9   6       60.87       66.07      9.56 o 
 -11  10   6        7.54        9.02      8.20 o 
 -10  10   6        2.34        3.39      3.07 o 
  -9  10   6        3.28        0.86      2.26 o 
  -8  10   6       10.52       11.39      3.00 o 
  -7  10   6       17.08       12.72      2.91 o 
  -6  10   6       63.60       70.56      4.20 o 
  -5  10   6       69.72       68.97      3.76 o 
  -4  10   6       12.41       14.07      2.33 o 
  -3  10   6       91.55       90.17      4.20 o 
  -2  10   6       25.18       24.03      4.33 o 
  -1  10   6      157.51      160.67      4.89 o 
   0  10   6       53.74       54.47      3.36 o 
   1  10   6       55.17       48.55      2.84 o 
   2  10   6      265.07      279.98      9.38 o 
   3  10   6      869.71      928.12     17.94 o 
   4  10   6       38.49       51.97      8.00 o 
   5  10   6        0.01        2.11      3.93 o 
   6  10   6        0.00       -1.04      3.44 o 
   7  10   6        0.07        0.13      3.93 o 
 -10  11   6       11.09        9.02      6.56 o 
  -9  11   6        4.64       -0.98      4.66 o 
  -8  11   6       12.56       13.77      4.07 o 
  -7  11   6        2.17        2.16      3.06 o 
  -6  11   6       72.84       64.84      4.25 o 
  -5  11   6        2.55       -1.77      1.77 o 
  -4  11   6       43.54       46.15      3.48 o 
  -3  11   6      201.55      181.27      5.42 o 
  -2  11   6       34.47       32.56      4.82 o 
  -1  11   6       92.78       82.03      3.73 o 
   0  11   6       21.99       17.43      2.86 o 
   1  11   6      141.29      135.12      8.44 o 
   2  11   6      173.21      180.14      6.99 o 
   3  11   6       47.49       48.35      4.68 o 
   4  11   6       60.45       47.93      5.68 o 
   5  11   6       45.34       33.96      5.12 o 
   6  11   6       19.59       18.10      4.48 o 
  -9  12   6        0.00       -0.77      3.91 o 
  -8  12   6        0.45       -0.35      3.37 o 
  -7  12   6        1.43       -1.17      3.30 o 
  -6  12   6       26.94       24.82      4.07 o 
  -5  12   6       24.08       23.68      3.36 o 
  -4  12   6        4.04        0.84      2.08 o 
  -3  12   6      138.98      140.60      4.52 o 
  -2  12   6        0.54        3.60      1.91 o 
  -1  12   6       22.80       18.53      3.41 o 
   0  12   6        1.81        0.85      2.45 o 
   1  12   6       12.93        5.42      2.74 o 
   2  12   6        9.02        7.20      2.78 o 
   3  12   6       11.92        8.39      3.37 o 
   4  12   6       56.56       56.72      5.61 o 
   5  12   6        4.75        4.17      3.44 o 
   6  12   6       11.51       11.10      8.20 o 
  -9  13   6        2.43       -5.74      5.74 o 
  -8  13   6       17.33       26.78      5.73 o 
  -7  13   6        3.72        3.10      3.87 o 
  -6  13   6       38.89       49.72      4.99 o 
  -5  13   6       32.38       40.18      5.81 o 
  -4  13   6        1.56        1.13      2.76 o 
  -3  13   6       18.40       13.95      5.49 o 
  -2  13   6       10.43        9.23      2.70 o 
  -1  13   6        0.20        1.47      2.53 o 
   0  13   6       34.78       36.00      3.79 o 
   1  13   6       13.80       16.57      3.30 o 
   2  13   6        2.25        0.48      2.54 o 
   3  13   6        0.90       -1.85      3.02 o 
   4  13   6        1.48        3.70      3.16 o 
   5  13   6        7.77        4.22      5.91 o 
   6  13   6        0.16       -8.20      8.20 o 
  -7  14   6       15.09       22.15      6.38 o 
  -6  14   6        0.01        1.23      3.25 o 
  -5  14   6        0.06       -0.86      3.45 o 
  -4  14   6        0.70        1.03      4.92 o 
  -3  14   6       16.09        9.43      5.80 o 
  -2  14   6       55.70       49.89      6.42 o 
  -1  14   6       78.44       73.86      8.88 o 
   0  14   6       23.97       26.77      3.56 o 
   1  14   6        2.60        0.74      2.60 o 
   2  14   6        0.64        2.96      2.85 o 
   3  14   6       12.37       10.72      4.04 o 
   4  14   6        0.87       -0.82      5.74 o 
  -3  15   6        2.09       18.05      9.02 o 
  -2  15   6       57.51       63.99     13.13 o 
  -1  15   6       16.68       18.67      7.23 o 
   0  15   6       13.61       14.39      6.30 o 
   1  15   6       51.43       48.10      5.85 o 
   2  15   6        1.22       -0.41      4.64 o 
 -13   0   7      160.21      206.40      8.86 o 
 -11   0   7        0.96       -2.60      2.60 o 
  -9   0   7       60.75       57.67      4.30 o 
  -7   0   7       19.36       16.71      1.71 o 
  -5   0   7      342.27      314.08      4.63 o 
  -3   0   7        0.65        0.03      1.19 o 
  -1   0   7     1724.55     1680.09     22.05 o 
   1   0   7      368.66      425.11     14.49 o 
   3   0   7      257.03      261.87      8.45 o 
   5   0   7     1609.01     1706.79     23.47 o 
   7   0   7      370.15      398.94     10.64 o 
   9   0   7       12.76       10.92      5.17 o 
 -14   1   7       52.73       49.16      5.98 o 
 -13   1   7        6.48        3.14      3.01 o 
 -12   1   7       26.83       23.87      2.90 o 
 -11   1   7        0.41       -1.66      1.66 o 
 -10   1   7       34.46       29.32      2.65 o 
  -9   1   7       30.03       24.41      2.28 o 
  -8   1   7      567.70      554.13      6.83 o 
  -7   1   7       10.19        9.16      1.01 o 
  -6   1   7      147.95      166.61      3.07 o 
  -5   1   7       68.48       80.45      1.83 o 
  -4   1   7       80.28       74.09      2.20 o 
  -3   1   7      206.72      253.53      3.98 o 
  -2   1   7       75.33       61.42      2.95 o 
  -1   1   7     2592.40     2777.36     23.50 o 
   0   1   7     3266.09     3336.79     27.61 o 
   1   1   7    10264.52    10302.06     80.57 o 
   2   1   7      164.51      169.01      4.37 o 
   3   1   7      161.47      148.62      4.61 o 
   4   1   7      215.57      219.00      5.04 o 
   5   1   7      120.22      140.74      4.36 o 
   6   1   7      400.70      419.85      7.34 o 
   7   1   7       65.27       72.17      3.44 o 
   8   1   7        0.52        3.88      2.52 o 
   9   1   7       26.52       21.75      3.45 o 
  10   1   7       18.09       12.53      3.83 o 
  11   1   7       20.24       -4.92      9.85 o 
 -14   2   7        0.12       -3.43      3.43 o 
 -13   2   7       15.48       12.59      3.30 o 
 -12   2   7       30.36       26.90      3.41 o 
 -11   2   7        3.30       -1.83      1.83 o 
 -10   2   7       18.78       11.74      2.23 o 
  -9   2   7       84.18      109.04      4.27 o 
  -8   2   7      610.22      580.94      7.07 o 
  -7   2   7       66.38       75.16      2.72 o 
  -6   2   7      101.64      120.40      2.74 o 
  -5   2   7      763.90      770.50      7.15 o 
  -4   2   7     1602.89     1692.60     13.03 o 
  -3   2   7       27.91       24.55      1.49 o 
  -2   2   7      601.06      660.50      7.43 o 
  -1   2   7      384.73      391.30      5.90 o 
   0   2   7       13.36       28.32      2.13 o 
   1   2   7      696.19      706.14      9.06 o 
   2   2   7       23.11       15.03      1.78 o 
   3   2   7        1.65        0.07      1.25 o 
   4   2   7       16.40       14.20      1.98 o 
   5   2   7        4.64        0.33      1.73 o 
   6   2   7      179.39      182.56      5.12 o 
   7   2   7       97.42      100.67      5.83 o 
   8   2   7       61.13       57.48      3.92 o 
   9   2   7      129.96      135.21      9.25 o 
  10   2   7       96.23       91.63      5.48 o 
  11   2   7       38.95       18.05     12.31 o 
 -15   3   7        0.00       -9.85      9.85 o 
 -14   3   7        0.21       -3.92      3.92 o 
 -13   3   7        7.17        4.51      3.27 o 
 -12   3   7       26.29       26.31      3.57 o 
 -11   3   7       42.07       33.83      3.13 o 
 -10   3   7      197.26      173.08      4.78 o 
  -9   3   7       11.17       18.11      2.07 o 
  -8   3   7       25.06       17.32      1.79 o 
  -7   3   7      355.99      376.38      5.99 o 
  -6   3   7      229.98      232.26      4.22 o 
  -5   3   7      274.81      298.53      3.56 o 
  -4   3   7      215.20      210.91      3.57 o 
  -3   3   7       85.97      108.97      2.92 o 
  -2   3   7      240.59      234.63      4.46 o 
  -1   3   7      228.20      225.97      4.54 o 
   0   3   7      906.83      955.46     10.94 o 
   1   3   7        1.42        1.01      1.25 o 
   2   3   7       23.93       21.18      2.00 o 
   3   3   7       82.41       89.09      3.60 o 
   4   3   7        4.99        1.91      1.42 o 
   5   3   7        0.19       -1.61      1.61 o 
   6   3   7        2.81       -2.50      2.50 o 
   7   3   7       10.88        7.10      2.40 o 
   8   3   7       52.69       46.18      3.67 o 
   9   3   7       83.28       97.97      7.17 o 
  10   3   7       76.68       78.03      4.87 o 
  11   3   7        0.01       17.23     11.49 o 
 -14   4   7        6.68        3.21      4.11 o 
 -13   4   7        0.07       -2.96      2.96 o 
 -12   4   7       24.71       14.57      3.46 o 
 -11   4   7       10.33        3.86      2.55 o 
 -10   4   7        9.91        3.47      2.32 o 
  -9   4   7      257.98      235.02      5.17 o 
  -8   4   7        0.21       -1.35      1.35 o 
  -7   4   7      192.95      200.19      4.14 o 
  -6   4   7        7.08        2.97      1.06 o 
  -5   4   7       74.77       69.47      2.49 o 
  -4   4   7       93.14       87.90      3.04 o 
  -3   4   7      590.18      600.47      7.31 o 
  -2   4   7       26.22       26.72      1.77 o 
  -1   4   7       15.11       11.08      1.52 o 
   0   4   7       11.96       13.45      1.58 o 
   1   4   7      942.14      965.23     11.19 o 
   2   4   7      633.20      622.64      8.63 o 
   3   4   7       71.64       76.58      3.04 o 
   4   4   7      122.70      124.98      4.42 o 
   5   4   7       16.45       11.10      2.73 o 
   6   4   7        1.50       -1.93      1.93 o 
   7   4   7       18.61       18.92      2.66 o 
   8   4   7       10.21       13.20      2.82 o 
   9   4   7       17.64       24.08      3.52 o 
  10   4   7       94.06      111.12      7.05 o 
  11   4   7       20.19       29.97      6.63 o 
 -14   5   7        7.14        8.33      6.12 o 
 -13   5   7        3.18        0.44      3.02 o 
 -12   5   7       11.30       10.59      3.10 o 
 -11   5   7        0.15       -2.40      2.40 o 
 -10   5   7        1.48        0.71      2.10 o 
  -9   5   7       15.31       11.32      2.14 o 
  -8   5   7       76.69       68.35      3.31 o 
  -7   5   7        5.52        4.67      1.54 o 
  -6   5   7        7.90        5.57      1.55 o 
  -5   5   7       85.25       86.06      2.65 o 
  -4   5   7       58.85       56.91      3.35 o 
  -3   5   7       40.04       41.89      2.03 o 
  -2   5   7      204.95      216.65      4.16 o 
  -1   5   7      150.91      137.77      3.19 o 
   0   5   7       63.84       54.72      2.17 o 
   1   5   7      539.60      582.12      6.81 o 
   2   5   7      329.29      349.57      5.66 o 
   3   5   7       30.58       33.01      2.25 o 
   4   5   7      436.66      430.47      8.38 o 
   5   5   7       94.72      102.43      6.18 o 
   6   5   7       34.64       37.10      3.79 o 
   7   5   7       26.44       32.43      3.14 o 
   8   5   7      210.77      255.95      7.04 o 
   9   5   7       83.83       91.05      4.96 o 
  10   5   7        0.30        9.35      3.70 o 
 -14   6   7       20.46       10.67      9.02 o 
 -13   6   7       28.12       20.22      3.89 o 
 -12   6   7       10.23        8.60      3.11 o 
 -11   6   7       32.63       30.56      3.49 o 
 -10   6   7       35.33       32.78      3.44 o 
  -9   6   7       14.45       11.12      2.20 o 
  -8   6   7       29.81       28.24      2.48 o 
  -7   6   7      156.23      127.49      4.57 o 
  -6   6   7       39.55       41.13      2.23 o 
  -5   6   7        2.04        4.03      1.28 o 
  -4   6   7        4.83        3.05      1.24 o 
  -3   6   7        7.09        3.20      1.22 o 
  -2   6   7      444.72      450.95      6.52 o 
  -1   6   7      388.08      436.63      5.64 o 
   0   6   7      138.71      143.65      3.56 o 
   1   6   7        4.40        3.19      1.34 o 
   2   6   7        6.46        3.24      1.66 o 
   3   6   7      130.38      121.73      4.42 o 
   4   6   7        7.37        3.79      2.40 o 
   5   6   7        0.51       -0.71      2.13 o 
   6   6   7      337.27      348.08      7.95 o 
   7   6   7      138.59      158.86      5.42 o 
   8   6   7       86.18       79.29      4.35 o 
   9   6   7        1.26        7.73      3.37 o 
  10   6   7        8.33        4.05      3.19 o 
 -13   7   7       12.46       11.14      3.77 o 
 -12   7   7        0.02       -2.61      2.61 o 
 -11   7   7       19.53       15.83      2.94 o 
 -10   7   7        2.82       -1.48      2.28 o 
  -9   7   7       18.46       11.76      2.35 o 
  -8   7   7       48.31       46.62      3.01 o 
  -7   7   7      443.60      450.96      7.20 o 
  -6   7   7      410.13      423.59      7.22 o 
  -5   7   7        6.42        1.43      1.85 o 
  -4   7   7       58.78       60.93      2.58 o 
  -3   7   7        2.02       -0.09      1.03 o 
  -2   7   7        0.17       -1.25      1.25 o 
  -1   7   7      125.94      128.64      3.98 o 
   0   7   7      399.89      381.82      7.75 o 
   1   7   7       89.86       95.97      4.41 o 
   2   7   7        4.07        1.63      1.57 o 
   3   7   7        4.15        0.59      1.78 o 
   4   7   7       10.25        4.84      2.22 o 
   5   7   7       81.57       69.28      3.94 o 
   6   7   7        1.64        6.89      2.36 o 
   7   7   7       11.82        9.34      2.63 o 
   8   7   7       26.52       25.74      3.47 o 
   9   7   7       17.17       23.29      3.72 o 
  10   7   7        0.16       -3.71      3.71 o 
 -13   8   7        0.39       -6.07      6.07 o 
 -12   8   7        0.23       -2.58      3.22 o 
 -11   8   7       12.17       12.36      3.40 o 
 -10   8   7       12.50        7.27      2.90 o 
  -9   8   7        0.07       -1.94      1.94 o 
  -8   8   7       28.99       28.61      3.04 o 
  -7   8   7       67.07       68.26      4.61 o 
  -6   8   7      623.34      625.83      9.97 o 
  -5   8   7      116.64      125.29      4.75 o 
  -4   8   7      366.63      360.72      7.38 o 
  -3   8   7      291.46      293.60      6.35 o 
  -2   8   7        0.00        2.48      1.88 o 
  -1   8   7       12.00       13.05      2.20 o 
   0   8   7       74.40       64.67      3.75 o 
   1   8   7       90.65       89.42      3.96 o 
   2   8   7        2.74        1.22      1.73 o 
   3   8   7       52.83       42.84      3.12 o 
   4   8   7        2.41        2.77      2.33 o 
   5   8   7        0.00       -2.02      2.02 o 
   6   8   7        2.07        2.87      2.22 o 
   7   8   7       41.23       38.81      3.56 o 
   8   8   7        6.12       10.59      3.12 o 
   9   8   7        0.02        5.74      5.07 o 
 -12   9   7       26.33       30.48      6.41 o 
 -11   9   7       10.51       11.59      3.73 o 
 -10   9   7        3.77        0.43      2.65 o 
  -9   9   7       32.26       38.09      3.43 o 
  -8   9   7      194.79      199.13      6.91 o 
  -7   9   7        1.64        1.83      2.78 o 
  -6   9   7       12.87       10.62      2.39 o 
  -5   9   7       58.53       52.44      5.08 o 
  -4   9   7        4.29        4.38      2.11 o 
  -3   9   7       32.17       37.59      3.28 o 
  -2   9   7       32.05       44.24      3.50 o 
  -1   9   7      233.89      253.46      6.93 o 
   0   9   7        1.06       -1.88      1.88 o 
   1   9   7        9.88        4.15      2.28 o 
   2   9   7       55.65       59.68      3.79 o 
   3   9   7      265.22      271.52      7.24 o 
   4   9   7       35.88       42.41      5.80 o 
   5   9   7       15.98       14.76      2.79 o 
   6   9   7        4.49        4.30      3.54 o 
   7   9   7        8.34       17.13      4.86 o 
   8   9   7        0.69        5.58      5.46 o 
 -11  10   7        0.77       -1.78      8.61 o 
 -10  10   7        2.74       -3.35      3.35 o 
  -9  10   7        3.64        9.14      2.97 o 
  -8  10   7        8.39        5.52      2.64 o 
  -7  10   7        7.89        3.93      2.57 o 
  -6  10   7       35.74       34.88      3.41 o 
  -5  10   7       16.89       15.60      2.64 o 
  -4  10   7        0.59       -1.84      1.84 o 
  -3  10   7        6.10        7.34      2.56 o 
  -2  10   7       54.28       44.72      4.80 o 
  -1  10   7        4.74        6.88      2.30 o 
   0  10   7        0.07       -0.14      2.05 o 
   1  10   7      108.15      105.07      6.48 o 
   2  10   7        5.09        5.74      3.16 o 
   3  10   7       59.09       72.63      6.46 o 
   4  10   7       97.45      110.95     12.52 o 
   5  10   7       26.64       23.75      5.04 o 
   6  10   7        3.91       -0.19      3.79 o 
   7  10   7        1.27       -2.32      3.82 o 
 -10  11   7        1.47        2.46     10.67 o 
  -9  11   7        0.06       -2.96      3.58 o 
  -8  11   7        6.22        3.36      2.88 o 
  -7  11   7        1.09        0.02      2.45 o 
  -6  11   7       24.97       24.87      3.68 o 
  -5  11   7        0.00        1.56      2.23 o 
  -4  11   7       31.48       35.87      3.30 o 
  -3  11   7       39.57       37.96      4.83 o 
  -2  11   7       11.55        7.42      2.06 o 
  -1  11   7       24.59       24.51      2.65 o 
   0  11   7       29.08       24.79      3.49 o 
   1  11   7        1.74        2.24      2.51 o 
   2  11   7       26.37       26.44      4.21 o 
   3  11   7       39.05       39.96      7.79 o 
   4  11   7        0.44        5.80      4.40 o 
   5  11   7        1.11        2.52      4.40 o 
   6  11   7       56.03       50.68      5.61 o 
  -9  12   7       50.36       47.58     12.31 o 
  -8  12   7       20.49       16.36      4.61 o 
  -7  12   7        1.48        0.16      3.40 o 
  -6  12   7        4.89        2.73      3.32 o 
  -5  12   7       36.01       29.56      3.60 o 
  -4  12   7       45.99       46.58      3.64 o 
  -3  12   7        9.29       13.63      2.53 o 
  -2  12   7       11.09       12.51      2.33 o 
  -1  12   7        4.81        9.69      2.92 o 
   0  12   7        2.20        1.51      2.54 o 
   1  12   7        0.00        1.22      2.83 o 
   2  12   7       28.46       23.31      3.63 o 
   3  12   7        6.35        5.07      3.82 o 
   4  12   7       39.20       41.60      7.87 o 
   5  12   7       12.98        9.64      4.51 o 
   6  12   7       28.43       21.17      8.20 o 
  -8  13   7       13.06       18.05      9.02 o 
  -7  13   7       59.66       74.63     10.82 o 
  -6  13   7       14.55       20.41      7.90 o 
  -5  13   7        3.55        5.00      4.27 o 
  -4  13   7        4.96        3.67      2.71 o 
  -3  13   7        2.93        2.40      2.29 o 
  -2  13   7        2.18        2.22      2.39 o 
  -1  13   7        3.00        3.81      2.59 o 
   0  13   7        1.71        0.44      2.92 o 
   1  13   7        6.58        8.77      3.24 o 
   2  13   7        0.27        1.59      3.60 o 
   3  13   7       12.53        5.91      4.02 o 
   4  13   7       12.05       18.26      6.65 o 
   5  13   7        4.65        2.62      6.07 o 
  -6  14   7        7.72       15.87     10.67 o 
  -5  14   7        3.32        4.43      4.32 o 
  -4  14   7        0.32       -0.05      4.91 o 
  -3  14   7        0.05        2.40      4.56 o 
  -2  14   7        9.79        9.30      4.74 o 
  -1  14   7        8.68       12.19      3.33 o 
   0  14   7        0.44        6.34      3.03 o 
   1  14   7        2.03        2.28      2.92 o 
   2  14   7        0.13       -2.48      3.37 o 
  -3  15   7        5.88       13.13      8.20 o 
  -2  15   7       16.06       18.05      9.85 o 
  -1  15   7        3.30       13.95      7.38 o 
   0  15   7        1.36       -4.92      4.92 o 
   1  15   7       12.62       16.83      4.69 o 
 -14   0   8       82.54      100.24     17.23 o 
 -12   0   8        0.13       -1.86      3.44 o 
 -10   0   8        0.18       -2.40      2.40 o 
  -8   0   8      162.62      142.73      4.74 o 
  -6   0   8        9.90        9.93      1.61 o 
  -4   0   8      639.88      744.03     11.29 o 
  -2   0   8      345.95      343.94      8.17 o 
   0   0   8     6077.16     6260.56     69.51 o 
   2   0   8      497.92      495.98     17.88 o 
   4   0   8      302.63      324.98      8.74 o 
   6   0   8       87.32       90.35      6.19 o 
   8   0   8      211.00      238.57     12.03 o 
  10   0   8        0.47       -4.94      4.94 o 
 -14   1   8       27.66       21.60      5.09 o 
 -13   1   8       65.99       82.21      5.63 o 
 -12   1   8       13.31        4.42      2.32 o 
 -11   1   8        3.74       -0.42      2.08 o 
 -10   1   8        0.14       -1.91      1.91 o 
  -9   1   8      214.49      226.08      5.21 o 
  -8   1   8      228.94      219.97      4.42 o 
  -7   1   8        1.59        0.28      0.91 o 
  -6   1   8        7.52        4.15      1.05 o 
  -5   1   8       17.16       12.87      1.29 o 
  -4   1   8       54.98       52.51      2.82 o 
  -3   1   8      455.69      443.29      6.19 o 
  -2   1   8      248.09      241.90      4.80 o 
  -1   1   8        7.45        5.49      1.46 o 
   0   1   8     2412.08     2527.11     22.52 o 
   1   1   8     1074.65     1097.66     21.10 o 
   2   1   8      123.81      142.73      4.29 o 
   3   1   8       68.14       67.98      3.63 o 
   4   1   8        1.40        0.63      1.68 o 
   5   1   8       24.45       22.13      2.45 o 
   6   1   8       16.41       15.66      2.48 o 
   7   1   8       68.66       71.55      4.03 o 
   8   1   8        6.66        7.76      2.80 o 
   9   1   8        0.27       -3.42      3.42 o 
  10   1   8        0.54       -3.23      3.23 o 
  11   1   8        0.64       -9.85      9.85 o 
 -14   2   8       18.59       18.76      5.63 o 
 -13   2   8        0.00       -1.77      3.23 o 
 -12   2   8       11.95        3.59      2.76 o 
 -11   2   8        7.90        3.20      2.11 o 
 -10   2   8       35.53       31.95      2.80 o 
  -9   2   8     1521.63     1489.96     14.77 o 
  -8   2   8      926.66      918.17      9.60 o 
  -7   2   8      126.15      122.87      3.02 o 
  -6   2   8      614.73      651.99      7.18 o 
  -5   2   8      897.75      968.56      9.16 o 
  -4   2   8       54.86       40.89      2.04 o 
  -3   2   8        3.04        1.50      1.19 o 
  -2   2   8       94.12      103.62      3.40 o 
  -1   2   8     1004.20      988.53     11.04 o 
   0   2   8      536.44      553.26      8.07 o 
   1   2   8      163.16      172.40      4.45 o 
   2   2   8      312.33      331.31      6.35 o 
   3   2   8      191.79      189.20      5.06 o 
   4   2   8       71.99       68.07      3.35 o 
   5   2   8       30.13       26.70      2.65 o 
   6   2   8       74.57       74.01      3.99 o 
   7   2   8        5.09        3.92      2.93 o 
   8   2   8       14.10       11.66      2.98 o 
   9   2   8       45.71       36.27      3.80 o 
  10   2   8        0.39        4.63      3.92 o 
 -14   3   8       10.63       13.50      4.91 o 
 -13   3   8        8.43        4.63      2.96 o 
 -12   3   8        0.01       -2.71      2.71 o 
 -11   3   8       74.10       56.15      3.87 o 
 -10   3   8       55.67       48.92      3.45 o 
  -9   3   8      310.17      301.76      5.54 o 
  -8   3   8       92.53       88.12      3.48 o 
  -7   3   8      567.05      546.67      7.27 o 
  -6   3   8        1.22        1.48      1.03 o 
  -5   3   8      325.24      354.73      5.13 o 
  -4   3   8     1975.08     2104.17     16.94 o 
  -3   3   8      281.18      266.52      4.79 o 
  -2   3   8      461.61      482.20      7.25 o 
  -1   3   8       41.63       39.11      2.36 o 
   0   3   8       11.88       11.79      1.71 o 
   1   3   8        3.89        0.92      1.52 o 
   2   3   8        2.23        0.75      1.53 o 
   3   3   8      103.87      114.46      3.93 o 
   4   3   8      114.54      114.65      5.64 o 
   5   3   8      272.88      287.94      6.71 o 
   6   3   8       16.45       11.71      3.58 o 
   7   3   8      105.17      101.54      6.07 o 
   8   3   8      119.55      128.60      7.48 o 
   9   3   8        2.67        5.49      3.59 o 
  10   3   8        6.83        8.65      4.62 o 
 -14   4   8        4.47        1.41      3.87 o 
 -13   4   8        0.45       -1.60      2.68 o 
 -12   4   8       21.28       18.80      3.17 o 
 -11   4   8       27.17       21.09      3.27 o 
 -10   4   8       24.19       17.37      2.99 o 
  -9   4   8      139.41      130.10      4.49 o 
  -8   4   8       77.96       77.37      3.44 o 
  -7   4   8       22.73       22.25      2.16 o 
  -6   4   8       74.64       65.76      2.83 o 
  -5   4   8      159.99      157.06      3.09 o 
  -4   4   8      306.82      339.83      5.56 o 
  -3   4   8      458.88      483.90      6.76 o 
  -2   4   8       68.54       54.27      3.10 o 
  -1   4   8      138.53      150.35      4.19 o 
   0   4   8        5.91        6.80      1.56 o 
   1   4   8      108.80      118.87      4.04 o 
   2   4   8       89.61       87.89      3.66 o 
   3   4   8      247.73      267.49      5.45 o 
   4   4   8        3.84        0.27      2.18 o 
   5   4   8        3.85        0.63      2.49 o 
   6   4   8        0.22       -2.02      2.02 o 
   7   4   8        7.74        7.73      2.57 o 
   8   4   8       17.04       19.89      3.19 o 
   9   4   8        0.01        4.31      3.01 o 
  10   4   8        3.56       14.79      6.60 o 
 -14   5   8       57.70       72.07      9.86 o 
 -13   5   8        1.65       -2.72      2.72 o 
 -12   5   8       20.86       27.67      3.64 o 
 -11   5   8       71.37       74.43      5.01 o 
 -10   5   8      107.90      112.58      5.01 o 
  -9   5   8      110.79       98.87      4.62 o 
  -8   5   8        0.46       -1.78      1.78 o 
  -7   5   8       17.19       12.94      1.77 o 
  -6   5   8        9.21        6.43      1.34 o 
  -5   5   8        3.47        0.79      1.16 o 
  -4   5   8       48.54       37.62      2.06 o 
  -3   5   8      173.25      189.59      4.27 o 
  -2   5   8      213.82      208.05      4.80 o 
  -1   5   8        2.72        4.75      1.47 o 
   0   5   8      376.65      396.38      6.78 o 
   1   5   8      566.41      569.25      8.44 o 
   2   5   8      589.61      604.26      8.87 o 
   3   5   8       40.20       42.41      3.05 o 
   4   5   8       51.12       53.22      4.71 o 
   5   5   8        9.61       12.73      2.83 o 
   6   5   8        3.88        1.53      2.32 o 
   7   5   8       54.87       58.48      4.59 o 
   8   5   8        0.21        5.79      3.06 o 
   9   5   8        5.80       10.54      3.05 o 
  10   5   8       21.11       21.36      8.40 o 
 -14   6   8        0.97        7.38      8.20 o 
 -13   6   8        4.94        8.10      3.35 o 
 -12   6   8       46.72       54.27      4.32 o 
 -11   6   8       34.87       39.50      3.91 o 
 -10   6   8        1.62        3.79      2.35 o 
  -9   6   8        3.69        4.09      2.40 o 
  -8   6   8       48.54       46.48      3.27 o 
  -7   6   8        0.00       -1.80      1.80 o 
  -6   6   8      334.44      320.89      4.98 o 
  -5   6   8       37.12       37.94      2.41 o 
  -4   6   8       54.55       52.25      2.77 o 
  -3   6   8        9.52        5.73      1.47 o 
  -2   6   8      333.13      325.85      6.07 o 
  -1   6   8      147.48      148.60      4.37 o 
   0   6   8       48.66       39.05      2.69 o 
   1   6   8      144.48      155.49      5.17 o 
   2   6   8       17.05       15.64      2.30 o 
   3   6   8      147.62      142.47      5.05 o 
   4   6   8       21.81       19.46      3.09 o 
   5   6   8        7.11        7.42      2.81 o 
   6   6   8      331.76      361.98      8.44 o 
   7   6   8      193.85      239.65      6.62 o 
   8   6   8       47.61       46.63      3.75 o 
   9   6   8        0.01        3.18      3.45 o 
 -13   7   8        0.36        0.24      5.28 o 
 -12   7   8        1.69       -1.41      2.75 o 
 -11   7   8        1.94        4.52      2.54 o 
 -10   7   8        8.16        3.64      2.44 o 
  -9   7   8       46.47       39.46      3.33 o 
  -8   7   8      541.14      539.18      8.93 o 
  -7   7   8       20.69       16.34      2.59 o 
  -6   7   8      108.00       92.60      5.38 o 
  -5   7   8        2.75       -0.76      1.46 o 
  -4   7   8       94.53      101.14      3.92 o 
  -3   7   8       77.75       75.39      5.15 o 
  -2   7   8        3.40        1.45      1.54 o 
  -1   7   8        0.02       -0.93      1.59 o 
   0   7   8       98.14      104.06      4.39 o 
   1   7   8      115.39      111.32      4.69 o 
   2   7   8        4.91        2.01      1.89 o 
   3   7   8       71.59       59.98      4.07 o 
   4   7   8       22.47       23.90      3.07 o 
   5   7   8       35.68       32.76      3.23 o 
   6   7   8      124.88      140.49      9.06 o 
   7   7   8       10.33        9.64      2.81 o 
   8   7   8        2.75        1.89      2.91 o 
   9   7   8       61.76       79.86      6.01 o 
 -13   8   8        4.49      -10.67     10.67 o 
 -12   8   8        1.43       -3.39      3.39 o 
 -11   8   8        6.64        0.30      3.18 o 
 -10   8   8       12.91        9.43      3.32 o 
  -9   8   8       42.25       32.65      3.43 o 
  -8   8   8      144.03      151.00      6.56 o 
  -7   8   8      461.80      461.02     11.31 o 
  -6   8   8       54.31       71.76      5.44 o 
  -5   8   8       24.76       28.68      2.90 o 
  -4   8   8       89.08       83.97      4.53 o 
  -3   8   8       67.55       64.25      5.44 o 
  -2   8   8      497.86      507.06     11.17 o 
  -1   8   8      696.48      714.54     11.88 o 
   0   8   8      339.10      351.71      7.95 o 
   1   8   8       39.15       36.80      3.03 o 
   2   8   8      101.03       95.27      5.56 o 
   3   8   8       22.47       25.18      3.15 o 
   4   8   8       59.62       51.85      4.14 o 
   5   8   8        0.07        0.09      2.23 o 
   6   8   8        0.01       -1.41      2.22 o 
   7   8   8        1.53        2.76      2.65 o 
   8   8   8       14.82       14.20      3.44 o 
   9   8   8        3.14        6.04      5.03 o 
 -12   9   8        1.01        1.59      4.17 o 
 -11   9   8        2.48        1.39      3.47 o 
 -10   9   8        1.99       -2.88      2.88 o 
  -9   9   8        1.50        1.12      2.92 o 
  -8   9   8        0.01       -1.06      2.40 o 
  -7   9   8        4.01       -0.37      2.97 o 
  -6   9   8      143.08      154.80      7.22 o 
  -5   9   8      174.55      182.60      5.73 o 
  -4   9   8       42.78       42.28      3.24 o 
  -3   9   8      226.09      230.74      6.72 o 
  -2   9   8      637.19      687.64     11.92 o 
  -1   9   8      194.99      206.35      7.64 o 
   0   9   8       14.18       13.67      3.07 o 
   1   9   8       59.70       59.49      7.18 o 
   2   9   8        0.01        0.06      2.09 o 
   3   9   8        7.69       10.04      2.69 o 
   4   9   8       68.15       80.63      9.24 o 
   5   9   8        4.68        6.88      3.14 o 
   6   9   8        6.32        0.31      4.33 o 
   7   9   8       47.97       58.21      9.27 o 
 -11  10   8        6.62        6.41      5.70 o 
 -10  10   8        3.94        5.08      3.57 o 
  -9  10   8        0.92       -0.33      2.45 o 
  -8  10   8        3.02        4.24      2.97 o 
  -7  10   8        0.18        0.62      3.02 o 
  -6  10   8        1.84       -0.03      2.76 o 
  -5  10   8       44.02       45.37      3.55 o 
  -4  10   8        0.60       -1.77      2.01 o 
  -3  10   8       33.86       34.56      4.44 o 
  -2  10   8       27.46       25.15      3.29 o 
  -1  10   8       64.27       67.18      6.64 o 
   0  10   8      279.33      285.84      7.65 o 
   1  10   8       18.71       17.43      3.10 o 
   2  10   8       31.48       38.43      5.57 o 
   3  10   8       35.23       40.23      5.17 o 
   4  10   8       10.48       28.37      6.69 o 
   5  10   8        6.01        5.30      4.08 o 
   6  10   8       11.52        6.02      5.21 o 
   7  10   8        3.72       -3.28      7.38 o 
  -9  11   8        6.57        4.44      3.41 o 
  -8  11   8        4.45        0.68      2.83 o 
  -7  11   8        0.95       -0.37      2.71 o 
  -6  11   8        0.20       -2.62      2.62 o 
  -5  11   8        4.28        3.69      2.33 o 
  -4  11   8        0.00       -2.05      2.20 o 
  -3  11   8        1.00        1.33      2.54 o 
  -2  11   8        7.77        7.17      2.53 o 
  -1  11   8        9.61        5.19      2.31 o 
   0  11   8        0.00        1.17      2.54 o 
   1  11   8       12.28        8.20      3.54 o 
   2  11   8        0.01        0.98      3.24 o 
   3  11   8      218.03      265.27     11.89 o 
   4  11   8       19.31       23.62      5.51 o 
   5  11   8       40.94       38.34      6.43 o 
   6  11   8        4.90        9.02      9.02 o 
  -8  12   8        0.00        0.75      4.39 o 
  -7  12   8       44.98       49.04      6.42 o 
  -6  12   8       12.86       16.68      3.55 o 
  -5  12   8       10.54       14.72      3.10 o 
  -4  12   8        1.56       -0.48      2.41 o 
  -3  12   8        4.17        0.16      2.45 o 
  -2  12   8        0.06        7.06      2.51 o 
  -1  12   8       36.21       45.07      4.32 o 
   0  12   8        4.09        6.33      3.04 o 
   1  12   8        1.90       -0.93      2.82 o 
   2  12   8        1.09        0.74      3.13 o 
   3  12   8        0.01        2.46      3.93 o 
   4  12   8        6.35        8.48      4.74 o 
   5  12   8        0.02       -4.10      7.38 o 
  -7  13   8        1.99        1.37      4.32 o 
  -6  13   8       12.68       24.11      5.88 o 
  -5  13   8        4.39        4.81      3.47 o 
  -4  13   8       14.35       21.41      3.31 o 
  -3  13   8       40.66       48.14      5.75 o 
  -2  13   8        4.17        7.97      3.19 o 
  -1  13   8        7.04        7.23      3.30 o 
   0  13   8        2.32       -0.69      2.72 o 
   1  13   8       17.00       14.07      3.84 o 
   2  13   8        5.95        9.81      4.27 o 
   3  13   8        2.35        2.46      5.71 o 
  -6  14   8        5.55       12.07      4.91 o 
  -3  14   8        8.51        9.73      5.91 o 
  -2  14   8       12.86       11.21      3.49 o 
  -1  14   8        1.55        3.98      3.38 o 
   0  14   8       29.24       36.63      4.87 o 
   1  14   8        3.73        9.17      4.39 o 
  -2  15   8       17.78       37.74     10.67 o 
   0  15   8        0.04       -5.74      5.74 o 
 -13   0   9       79.50      131.97     13.03 o 
 -11   0   9       44.83       36.26      4.44 o 
  -9   0   9        5.91        8.79      2.70 o 
  -7   0   9        6.04        0.86      1.81 o 
  -5   0   9        2.52        2.26      1.65 o 
  -3   0   9        0.03       -1.60      1.60 o 
  -1   0   9      318.76      376.57     14.80 o 
   1   0   9       32.08       29.57      4.27 o 
   3   0   9      111.33      117.87      7.20 o 
   5   0   9      120.88      128.34      6.31 o 
   7   0   9        3.58        4.59      3.28 o 
   9   0   9        1.56       -5.59      5.59 o 
 -14   1   9       37.54       53.37      7.73 o 
 -13   1   9        5.29        6.42      3.10 o 
 -12   1   9        3.32       -0.83      2.05 o 
 -11   1   9        5.22        0.83      2.33 o 
 -10   1   9      126.07      126.61      5.36 o 
  -9   1   9       30.80       28.19      2.65 o 
  -8   1   9      333.59      334.25      5.63 o 
  -7   1   9       64.35       57.79      2.54 o 
  -6   1   9        6.41        3.09      1.13 o 
  -5   1   9        0.02        0.07      0.98 o 
  -4   1   9       59.67       64.68      2.59 o 
  -3   1   9      376.32      377.50      6.41 o 
  -2   1   9        4.77       -1.19      1.19 o 
  -1   1   9        2.39        2.63      1.36 o 
   0   1   9        0.08        9.40      2.26 o 
   1   1   9      403.98      442.22      7.63 o 
   2   1   9      158.39      166.27      4.82 o 
   3   1   9      492.75      508.00      9.27 o 
   4   1   9       32.05       39.30      2.93 o 
   5   1   9      322.89      350.18      7.11 o 
   6   1   9       47.81       47.69      4.08 o 
   7   1   9       29.47       18.97      3.69 o 
   8   1   9        9.26        4.74      3.02 o 
   9   1   9       10.84        1.95      3.21 o 
  10   1   9        1.32       -8.61      8.61 o 
 -14   2   9        0.13       -1.71      4.23 o 
 -13   2   9       10.13       10.13      3.30 o 
 -12   2   9       13.26       15.67      2.95 o 
 -11   2   9        0.95       -0.46      2.10 o 
 -10   2   9       90.50       77.92      3.71 o 
  -9   2   9      709.55      751.66     10.09 o 
  -8   2   9      334.62      362.99      6.20 o 
  -7   2   9        7.04        7.18      1.35 o 
  -6   2   9        0.00       -1.13      1.13 o 
  -5   2   9       79.69       85.15      4.02 o 
  -4   2   9      226.26      229.67      4.77 o 
  -3   2   9       48.33       53.43      3.33 o 
  -2   2   9       21.14       23.31      2.07 o 
  -1   2   9       33.44       29.58      2.25 o 
   0   2   9       66.15       68.92      3.45 o 
   1   2   9      213.52      230.73      5.52 o 
   2   2   9      334.49      326.03      6.92 o 
   3   2   9      383.00      400.47      7.66 o 
   4   2   9      287.48      309.24      6.52 o 
   5   2   9        0.03        0.72      2.08 o 
   6   2   9       58.48       54.55      4.47 o 
   7   2   9        0.45       -2.68      2.68 o 
   8   2   9        2.27        4.76      2.88 o 
   9   2   9        0.01       -3.21      3.21 o 
  10   2   9        5.03      -11.94     12.31 o 
 -14   3   9       19.70       18.09      4.87 o 
 -13   3   9       17.92       17.72      3.78 o 
 -12   3   9       30.54       27.66      3.37 o 
 -11   3   9       73.09       72.94      5.93 o 
 -10   3   9       29.87       31.26      2.98 o 
  -9   3   9      137.88      131.72      7.17 o 
  -8   3   9       18.28       14.90      2.88 o 
  -7   3   9      217.66      234.83      4.81 o 
  -6   3   9        8.08       10.28      1.47 o 
  -5   3   9      266.96      270.20      4.91 o 
  -4   3   9      365.11      431.43      6.52 o 
  -3   3   9       20.91       17.74      1.77 o 
  -2   3   9      250.48      239.62      5.32 o 
  -1   3   9      188.88      192.57      4.79 o 
   0   3   9       17.06       11.49      1.90 o 
   1   3   9      177.26      176.75      4.94 o 
   2   3   9       27.18       24.51      2.82 o 
   3   3   9        4.84        0.90      1.63 o 
   4   3   9       35.29       31.31      2.78 o 
   5   3   9       18.78       15.99      3.17 o 
   6   3   9       32.82       29.18      3.72 o 
   7   3   9        2.30       -2.50      2.50 o 
   8   3   9        1.13       -1.22      2.67 o 
   9   3   9       64.79       67.02      4.74 o 
 -14   4   9        1.15        2.08      4.99 o 
 -13   4   9        1.57       -3.03      3.03 o 
 -12   4   9        7.46        2.76      3.14 o 
 -11   4   9        3.47        0.81      2.71 o 
 -10   4   9       16.41        8.97      2.68 o 
  -9   4   9        8.73        5.93      2.02 o 
  -8   4   9       36.50       38.06      2.73 o 
  -7   4   9      180.16      188.03      4.68 o 
  -6   4   9      156.09      153.75      3.71 o 
  -5   4   9       17.87       11.40      1.72 o 
  -4   4   9       13.89       12.84      1.70 o 
  -3   4   9       71.18       73.96      4.60 o 
  -2   4   9       41.08       36.33      2.46 o 
  -1   4   9      156.02      163.01      4.52 o 
   0   4   9      583.35      605.64      8.98 o 
   1   4   9      166.75      172.75      5.14 o 
   2   4   9        3.70        6.20      2.01 o 
   3   4   9       58.55       59.32      3.96 o 
   4   4   9       65.79       61.29      4.10 o 
   5   4   9        4.76        5.52      2.43 o 
   6   4   9       12.23        7.04      3.02 o 
   7   4   9        0.02       -2.60      2.60 o 
   8   4   9       42.16       45.20      4.18 o 
   9   4   9       44.78       53.36      5.81 o 
  10   4   9       81.81       74.51     10.39 o 
 -14   5   9        0.17        6.56     10.67 o 
 -13   5   9        3.71        3.06      3.50 o 
 -12   5   9        3.34        4.05      2.92 o 
 -11   5   9       32.01       25.41      3.59 o 
 -10   5   9        2.49        2.21      2.29 o 
  -9   5   9      166.08      171.46      5.42 o 
  -8   5   9       26.18       21.39      2.38 o 
  -7   5   9      105.31      108.95      3.84 o 
  -6   5   9       36.58       35.71      2.47 o 
  -5   5   9       96.24       95.59      2.99 o 
  -4   5   9       71.96       54.69      3.95 o 
  -3   5   9       32.29       29.46      2.28 o 
  -2   5   9        6.21        5.81      1.69 o 
  -1   5   9       61.75       53.62      3.16 o 
   0   5   9       29.97       32.08      2.69 o 
   1   5   9      109.55      104.40      5.32 o 
   2   5   9      290.39      310.01      7.48 o 
   3   5   9       40.50       36.81      3.37 o 
   4   5   9      117.70      121.17      8.44 o 
   5   5   9       93.20       90.80      6.42 o 
   6   5   9        5.05        5.22      3.09 o 
   7   5   9       10.34       15.07      2.92 o 
   8   5   9        0.30        2.73      2.99 o 
   9   5   9       38.38       37.06      4.44 o 
 -13   6   9        2.24       -3.04      4.55 o 
 -12   6   9       16.75       28.87      3.88 o 
 -11   6   9       32.40       32.04      3.64 o 
 -10   6   9        2.34        3.15      2.25 o 
  -9   6   9        5.13        1.87      2.08 o 
  -8   6   9        8.20        5.98      2.08 o 
  -7   6   9       28.38       20.35      2.50 o 
  -6   6   9       11.50        8.57      1.98 o 
  -5   6   9       89.66       92.84      4.97 o 
  -4   6   9      237.66      248.06      5.63 o 
  -3   6   9      678.21      705.69      9.15 o 
  -2   6   9      218.97      231.40      5.56 o 
  -1   6   9     1308.75     1385.47     16.14 o 
   0   6   9       11.55        8.15      2.25 o 
   1   6   9       84.66       79.76      5.66 o 
   2   6   9       11.90        7.35      2.28 o 
   3   6   9        1.20       -1.90      2.19 o 
   4   6   9       37.94       31.79      4.80 o 
   5   6   9       73.50       73.04      7.22 o 
   6   6   9       25.48       26.39      3.52 o 
   7   6   9       68.97       76.65      5.16 o 
   8   6   9        0.04        4.34      3.19 o 
   9   6   9        0.01        1.51      3.99 o 
 -13   7   9       13.71       -1.64     13.13 o 
 -12   7   9        2.91        1.34      3.16 o 
 -11   7   9        0.44       -1.84      2.73 o 
 -10   7   9       12.36       11.28      2.83 o 
  -9   7   9       16.76       14.47      2.53 o 
  -8   7   9        8.52        6.74      2.21 o 
  -7   7   9      106.56      101.55      5.68 o 
  -6   7   9      424.48      441.83      8.18 o 
  -5   7   9        2.62        0.57      1.70 o 
  -4   7   9       19.73       16.63      2.41 o 
  -3   7   9       69.79       80.20      6.17 o 
  -2   7   9      170.67      172.29      6.21 o 
  -1   7   9       28.48       29.25      2.86 o 
   0   7   9      127.64      142.86      5.45 o 
   1   7   9      150.09      160.91      5.67 o 
   2   7   9        0.84       -0.41      1.93 o 
   3   7   9       10.85        7.63      2.72 o 
   4   7   9        2.75        4.18      2.66 o 
   5   7   9        0.42       -1.70      2.48 o 
   6   7   9        6.03        2.97      2.73 o 
   7   7   9        7.57        6.73      2.92 o 
   8   7   9        0.02        3.12      3.45 o 
 -12   8   9        1.52        2.33      4.08 o 
 -11   8   9       15.52       14.65      3.93 o 
 -10   8   9        6.38        4.85      2.86 o 
  -9   8   9        8.73        6.25      2.91 o 
  -8   8   9       43.06       41.89      4.11 o 
  -7   8   9       32.10       29.53      3.65 o 
  -6   8   9      323.38      368.94      9.45 o 
  -5   8   9       23.23       29.72      2.94 o 
  -4   8   9       16.50       14.63      3.13 o 
  -3   8   9       21.87       21.87      3.64 o 
  -2   8   9      149.33      150.96      6.85 o 
  -1   8   9       89.64       88.38      7.93 o 
   0   8   9      163.15      177.50      6.24 o 
   1   8   9      115.57      120.80      5.15 o 
   2   8   9       43.01       41.28      3.43 o 
   3   8   9       10.35        9.92      3.14 o 
   4   8   9        2.28        0.69      2.80 o 
   5   8   9        0.15       -2.52      2.52 o 
   6   8   9        0.91       -0.12      2.86 o 
   7   8   9        2.66        3.23      3.00 o 
   8   8   9        2.57        3.18      4.93 o 
 -12   9   9        0.01       -0.82      6.56 o 
 -11   9   9        6.05        1.74      4.26 o 
 -10   9   9        6.49        6.32      4.11 o 
  -9   9   9        3.69        3.82      3.33 o 
  -8   9   9        0.99        1.64      3.00 o 
  -7   9   9        1.42       -2.31      2.64 o 
  -6   9   9        5.35        4.67      2.67 o 
  -5   9   9       69.28       63.38      6.21 o 
  -4   9   9       57.98       46.85      3.88 o 
  -3   9   9      374.70      394.90      9.09 o 
  -2   9   9      258.98      280.28      8.79 o 
  -1   9   9        7.03       10.39      3.13 o 
   0   9   9       97.11      116.39      6.50 o 
   1   9   9      128.69      130.50      5.86 o 
   2   9   9       24.63       25.66      4.97 o 
   3   9   9        1.10        0.04      3.08 o 
   4   9   9       36.82       43.23      4.63 o 
   5   9   9       10.80       16.14      3.79 o 
   6   9   9        0.56        7.88      5.17 o 
   7   9   9        9.99       13.13     10.67 o 
 -11  10   9        1.44       -0.82      6.56 o 
 -10  10   9       29.14       32.16      4.97 o 
  -9  10   9        3.02        1.28      2.75 o 
  -8  10   9        5.81        2.08      3.04 o 
  -7  10   9        7.57        5.96      2.88 o 
  -6  10   9       29.83       32.16      3.87 o 
  -5  10   9        0.04       -2.11      2.11 o 
  -4  10   9       45.88       43.78      3.91 o 
  -3  10   9        6.88        6.28      2.75 o 
  -2  10   9       13.61       14.09      3.02 o 
  -1  10   9       77.86       70.52      5.82 o 
   0  10   9      157.70      175.56      6.60 o 
   1  10   9       35.81       34.51      3.73 o 
   2  10   9      260.02      307.77     13.51 o 
   3  10   9        4.46       18.53      5.04 o 
   4  10   9       97.21       99.58      8.68 o 
   5  10   9        7.11       10.39      5.21 o 
   6  10   9        9.62        6.56      9.02 o 
   7  10   9        0.67        0.82      9.02 o 
 -10  11   9      128.44      150.96     13.95 o 
  -9  11   9       24.47       36.56      5.16 o 
  -8  11   9        7.40       13.13      3.92 o 
  -7  11   9        2.93       -1.47      2.78 o 
  -6  11   9        0.36       -2.35      2.51 o 
  -5  11   9       27.67       26.58      4.00 o 
  -4  11   9        0.58       -2.37      2.37 o 
  -3  11   9       30.07       29.22      4.32 o 
  -2  11   9        0.21       -0.37      2.11 o 
  -1  11   9       10.62        4.07      2.40 o 
   0  11   9       18.59       16.38      3.65 o 
   1  11   9       29.85       26.91      5.33 o 
   2  11   9        5.89        7.16      4.40 o 
   3  11   9      378.17      451.13     15.39 o 
   4  11   9       82.35      117.15      9.15 o 
   5  11   9       52.94       42.66     12.31 o 
  -8  12   9       24.88       40.83      7.47 o 
  -7  12   9        8.47        9.45      3.41 o 
  -6  12   9        0.26       -2.43      2.68 o 
  -5  12   9       31.57       39.89      4.67 o 
  -4  12   9        0.25       -0.20      2.76 o 
  -3  12   9       20.89       12.43      3.05 o 
  -2  12   9      202.95      231.40      8.29 o 
  -1  12   9       18.37       14.92      3.34 o 
   0  12   9        4.87       -1.71      3.02 o 
   1  12   9       18.62       15.23      4.31 o 
   2  12   9        0.33       -1.41      3.58 o 
   3  12   9       18.53       14.53      4.69 o 
   4  12   9       28.79       38.56     12.31 o 
  -7  13   9       10.47       16.29      6.56 o 
  -6  13   9       23.43       36.10      8.20 o 
  -5  13   9        0.00       -2.72      2.72 o 
  -4  13   9        0.15       -2.80      2.80 o 
  -3  13   9       14.75       17.23      3.46 o 
  -2  13   9       14.85        7.73      3.02 o 
  -1  13   9       21.18       20.79      3.93 o 
   0  13   9        6.45        4.03      3.28 o 
   1  13   9        3.82        0.49      3.66 o 
   2  13   9        3.07        9.20      6.50 o 
  -6  14   9        0.15        4.10      6.56 o 
  -3  14   9       10.20        9.85      6.56 o 
  -2  14   9       22.26       28.84      5.21 o 
  -1  14   9       53.86       71.83      6.11 o 
   0  14   9       37.25       41.79      6.39 o 
 -12   0  10       38.00       39.76      6.36 o 
 -10   0  10       28.28       23.75      4.13 o 
  -8   0  10        6.82        3.67      2.91 o 
  -6   0  10       15.59       13.45      2.40 o 
  -4   0  10       21.32       17.75      2.33 o 
  -2   0  10       17.21       13.54      2.64 o 
   0   0  10      334.31      410.51     10.33 o 
   2   0  10     1596.20     1627.40     28.35 o 
   4   0  10        6.15        3.75      3.37 o 
   6   0  10      183.93      196.99      8.63 o 
   8   0  10        1.71       -4.69      4.69 o 
 -14   1  10        8.12        0.00      6.56 o 
 -13   1  10       30.41       29.73      4.01 o 
 -12   1  10        3.43        1.16      2.38 o 
 -11   1  10       11.39       11.76      2.61 o 
 -10   1  10       72.01       67.07      3.75 o 
  -9   1  10       17.68       18.43      2.70 o 
  -8   1  10      145.12      160.48      5.27 o 
  -7   1  10      239.58      239.66      4.97 o 
  -6   1  10      422.27      433.77      6.48 o 
  -5   1  10       33.54       32.35      2.18 o 
  -4   1  10        0.11       -1.20      1.20 o 
  -3   1  10      334.45      370.75      6.75 o 
  -2   1  10       16.02       14.15      2.04 o 
  -1   1  10       47.95       37.83      2.52 o 
   0   1  10      308.08      340.70      6.68 o 
   1   1  10      568.85      598.94      9.54 o 
   2   1  10       75.03       77.87      5.94 o 
   3   1  10       42.90       37.10      3.59 o 
   4   1  10      177.41      177.45      5.56 o 
   5   1  10        8.17        6.57      2.39 o 
   6   1  10       14.15       10.84      4.46 o 
   7   1  10        6.47       -1.93      4.08 o 
   8   1  10        2.55        0.48      3.63 o 
   9   1  10        8.82       -8.53     12.31 o 
 -14   2  10        8.97        5.33      5.22 o 
 -13   2  10        0.28       -2.84      2.84 o 
 -12   2  10        4.46       -1.88      2.42 o 
 -11   2  10        1.32       -1.85      1.85 o 
 -10   2  10       12.09       12.79      2.38 o 
  -9   2  10       15.99       18.55      2.78 o 
  -8   2  10      177.07      216.28      5.31 o 
  -7   2  10      197.50      183.83      4.91 o 
  -6   2  10      158.82      178.51      4.34 o 
  -5   2  10     1225.95     1288.86     12.60 o 
  -4   2  10        4.13        5.42      1.55 o 
  -3   2  10        4.51        3.27      1.58 o 
  -2   2  10       19.97       11.03      1.78 o 
  -1   2  10      143.05      141.22      4.67 o 
   0   2  10      225.60      234.70      5.81 o 
   1   2  10      166.01      177.75      5.60 o 
   2   2  10       64.32       59.42      4.99 o 
   3   2  10        0.98       -1.40      2.35 o 
   4   2  10       21.99       20.87      2.64 o 
   5   2  10        4.84        1.30      2.79 o 
   6   2  10        5.54        1.00      3.61 o 
   7   2  10        9.68        8.76      3.95 o 
   8   2  10        6.91        1.33      3.98 o 
   9   2  10        4.51       -4.10     11.49 o 
 -14   3  10        0.32       -2.91     10.26 o 
 -13   3  10        1.31       -2.75      2.75 o 
 -12   3  10        5.26        2.90      3.07 o 
 -11   3  10       12.91       10.10      2.95 o 
 -10   3  10       29.76       24.02      2.85 o 
  -9   3  10       58.11       57.26      3.40 o 
  -8   3  10      125.46      132.84      4.76 o 
  -7   3  10        1.52        2.91      1.71 o 
  -6   3  10        9.40        9.20      1.77 o 
  -5   3  10       64.48       54.24      3.19 o 
  -4   3  10       43.22       42.27      2.60 o 
  -3   3  10      343.09      334.73      6.62 o 
  -2   3  10      185.37      206.52      5.32 o 
  -1   3  10      153.22      143.72      4.94 o 
   0   3  10      215.79      228.66      5.80 o 
   1   3  10      315.29      344.77      7.19 o 
   2   3  10      148.78      158.19      5.18 o 
   3   3  10        7.71        4.14      2.59 o 
   4   3  10        2.84       -2.14      2.14 o 
   5   3  10       28.96       19.72      3.40 o 
   6   3  10        0.31       -2.83      2.83 o 
   7   3  10        5.56        1.92      3.20 o 
   8   3  10        6.60        3.77      3.32 o 
   9   3  10       12.08       -8.48     14.77 o 
 -14   4  10        9.31      -11.49     11.49 o 
 -13   4  10        0.56       -3.17      3.17 o 
 -12   4  10        4.06        3.02      3.02 o 
 -11   4  10        0.00       -2.49      2.49 o 
 -10   4  10       18.79       14.49      2.87 o 
  -9   4  10        3.50        1.63      1.91 o 
  -8   4  10       13.00        9.00      2.12 o 
  -7   4  10        9.37        6.13      1.82 o 
  -6   4  10      201.18      202.10      4.81 o 
  -5   4  10      278.25      291.89      6.01 o 
  -4   4  10      817.23      819.81     10.32 o 
  -3   4  10      341.30      329.21      6.58 o 
  -2   4  10       28.47       26.93      2.45 o 
  -1   4  10       15.49        9.77      2.17 o 
   0   4  10      318.75      344.03      7.19 o 
   1   4  10      288.61      303.97      6.93 o 
   2   4  10      345.89      392.54      7.97 o 
   3   4  10       21.77       21.29      3.35 o 
   4   4  10       16.82       14.83      3.22 o 
   5   4  10       18.49       17.98      3.54 o 
   6   4  10       31.06       23.63      3.63 o 
   7   4  10        4.93        3.29      3.25 o 
   8   4  10        8.92        8.32      3.17 o 
   9   4  10       65.70       75.96     10.98 o 
 -14   5  10       34.56       -0.82     13.95 o 
 -13   5  10        1.40       -3.33      5.32 o 
 -12   5  10        0.12        0.15      3.28 o 
 -11   5  10        0.38       -2.40      2.40 o 
 -10   5  10       27.50       28.83      3.39 o 
  -9   5  10        0.31        1.68      2.08 o 
  -8   5  10        0.11       -1.85      1.85 o 
  -7   5  10       89.81       99.17      3.92 o 
  -6   5  10        7.74        3.55      1.72 o 
  -5   5  10       94.80       90.63      4.54 o 
  -4   5  10      120.14      115.46      4.11 o 
  -3   5  10       62.29       60.65      3.63 o 
  -2   5  10      169.28      192.39      5.44 o 
  -1   5  10       49.24       48.37      3.83 o 
   0   5  10       55.29       55.20      3.30 o 
   1   5  10        0.71       -1.89      1.89 o 
   2   5  10        3.03        0.36      2.57 o 
   3   5  10        3.10        2.90      2.50 o 
   4   5  10      136.47      146.60      6.28 o 
   5   5  10        1.24        1.72      2.95 o 
   6   5  10      111.54      129.61      6.91 o 
   7   5  10       12.76       13.84      3.93 o 
   8   5  10       43.58       49.52      4.35 o 
   9   5  10        0.07      -12.31     12.31 o 
 -13   6  10        4.14       -0.57      4.39 o 
 -12   6  10       34.52       31.84      4.12 o 
 -11   6  10        2.82        6.08      2.85 o 
 -10   6  10       26.60       29.65      3.40 o 
  -9   6  10        1.95       -0.65      2.14 o 
  -8   6  10       45.03       45.27      3.64 o 
  -7   6  10        5.22        5.94      2.27 o 
  -6   6  10        8.70        7.94      2.29 o 
  -5   6  10       40.81       40.29      2.69 o 
  -4   6  10       36.98       34.41      2.69 o 
  -3   6  10        4.65        6.66      2.00 o 
  -2   6  10      187.18      203.06      5.62 o 
  -1   6  10      132.73      137.35      5.82 o 
   0   6  10       71.03       68.48      4.95 o 
   1   6  10       79.19       66.22      4.49 o 
   2   6  10       24.32       18.87      2.98 o 
   3   6  10        1.94       -0.56      2.53 o 
   4   6  10       10.58        3.81      2.62 o 
   5   6  10      108.22      107.30      5.80 o 
   6   6  10        0.55       -1.44      3.46 o 
   7   6  10        8.89       17.75      3.32 o 
   8   6  10        0.13        1.62      3.10 o 
 -12   7  10        0.36        3.80      3.64 o 
 -11   7  10        0.80       -3.08      3.08 o 
 -10   7  10       16.97       18.03      3.62 o 
  -9   7  10       31.99       33.67      3.61 o 
  -8   7  10       41.25       37.83      4.21 o 
  -7   7  10      343.55      373.73      9.92 o 
  -6   7  10      256.70      269.64      8.36 o 
  -5   7  10       43.94       41.33      4.55 o 
  -4   7  10       53.71       60.49      6.16 o 
  -3   7  10      522.57      556.76     11.01 o 
  -2   7  10      101.18       97.60      7.71 o 
  -1   7  10       17.20       14.11      2.83 o 
   0   7  10      117.42      114.60      8.11 o 
   1   7  10        1.18       -1.92      1.92 o 
   2   7  10       11.74        8.83      2.93 o 
   3   7  10        4.80        2.39      2.67 o 
   4   7  10        3.02        4.17      2.86 o 
   5   7  10        5.63        2.57      3.55 o 
   6   7  10       21.50       23.80      3.51 o 
   7   7  10       57.95       66.74      5.18 o 
   8   7  10        7.99        4.03      4.50 o 
 -12   8  10       11.56       -0.33      6.83 o 
 -11   8  10        0.77       -3.00      3.00 o 
 -10   8  10        5.13        6.90      3.06 o 
  -9   8  10       10.08        7.77      3.25 o 
  -8   8  10        1.27        9.16      3.19 o 
  -7   8  10       25.57       21.25      3.67 o 
  -6   8  10      690.66      766.32     16.98 o 
  -5   8  10      690.89      748.49     15.82 o 
  -4   8  10       33.16       32.03      3.61 o 
  -3   8  10       30.21       24.67      4.97 o 
  -2   8  10       86.86       90.63     11.72 o 
  -1   8  10       18.01       17.73      3.50 o 
   0   8  10       15.04       18.27      3.14 o 
   1   8  10        5.86        3.98      2.40 o 
   2   8  10        0.33       -2.30      2.30 o 
   3   8  10        7.08        6.40      2.74 o 
   4   8  10        0.73       -0.34      3.11 o 
   5   8  10        0.94        2.33      2.82 o 
   6   8  10        5.33        4.67      3.26 o 
   7   8  10        0.79       -4.03      4.03 o 
 -11   9  10        5.02       -3.14      4.70 o 
 -10   9  10       58.34       68.83      5.73 o 
  -9   9  10        0.21       -2.81      2.81 o 
  -8   9  10        0.29       -0.39      2.67 o 
  -7   9  10        5.78        1.64      2.64 o 
  -6   9  10       73.56       67.66      5.62 o 
  -5   9  10      101.62       96.16     10.11 o 
  -4   9  10       22.31       18.18      3.19 o 
  -3   9  10      354.26      378.64      9.62 o 
  -2   9  10      139.11      157.42      7.38 o 
  -1   9  10      122.62      119.24      6.87 o 
   0   9  10       11.07        9.06      3.30 o 
   1   9  10        8.82        5.47      2.90 o 
   2   9  10       25.00       20.65      3.75 o 
   3   9  10        6.11       11.24      3.47 o 
   4   9  10        8.07        7.20      3.79 o 
   5   9  10        2.61        1.03      4.52 o 
   6   9  10        0.00       -7.38      7.38 o 
 -10  10  10        0.36        9.57      5.13 o 
  -9  10  10        3.88        5.86      3.19 o 
  -8  10  10        0.10       -1.24      2.98 o 
  -7  10  10        3.53        1.72      3.05 o 
  -6  10  10        0.22       -1.70      3.06 o 
  -5  10  10        7.80        7.13      3.08 o 
  -4  10  10        4.29        6.57      2.75 o 
  -3  10  10        0.57       -0.85      2.64 o 
  -2  10  10        8.43        5.42      2.88 o 
  -1  10  10       29.61       26.51      3.92 o 
   0  10  10        0.88        1.06      2.68 o 
   1  10  10       41.81       42.46      4.15 o 
   2  10  10       19.79       26.19      4.30 o 
   3  10  10       96.33      123.43      9.95 o 
   4  10  10        5.69        7.92      4.69 o 
   5  10  10        5.84       -0.82      8.20 o 
 -10  11  10        5.28       10.67      5.71 o 
  -9  11  10       23.85       23.95      5.91 o 
  -8  11  10       41.47       46.65      4.78 o 
  -7  11  10        0.37       -2.37      2.78 o 
  -6  11  10        0.84       -1.22      3.13 o 
  -5  11  10        0.16       -2.35      3.26 o 
  -4  11  10        0.26        0.23      2.88 o 
  -3  11  10       27.51       20.26      3.39 o 
  -2  11  10        0.80        0.88      2.71 o 
  -1  11  10        1.63       -0.28      2.36 o 
   0  11  10        0.57        0.39      3.24 o 
   1  11  10        6.49       10.58      4.69 o 
   2  11  10       72.43       70.55      7.41 o 
   3  11  10       22.03       29.60      6.12 o 
   4  11  10        1.35        0.82      8.20 o 
  -8  12  10       28.17       26.79      6.21 o 
  -7  12  10       16.08       15.38      4.06 o 
  -6  12  10        5.68        5.01      3.56 o 
  -5  12  10        2.91        0.40      3.40 o 
  -4  12  10        0.17       -2.69      2.69 o 
  -3  12  10       71.13       77.22      5.36 o 
  -2  12  10        5.83       13.66      3.67 o 
  -1  12  10        2.35       -1.60      3.14 o 
   0  12  10        0.86       -2.78      2.78 o 
   1  12  10        1.18       -3.32      3.32 o 
   2  12  10        4.66        0.44      4.56 o 
  -6  13  10       22.43       45.94      9.85 o 
  -5  13  10       28.35       33.69     11.49 o 
  -4  13  10        1.04       -3.25      3.25 o 
  -3  13  10        0.18       -3.28      4.13 o 
  -2  13  10        9.64       14.92      4.07 o 
  -1  13  10        0.61        4.64      3.75 o 
   0  13  10       29.81       32.30      5.40 o 
   1  13  10        0.02       -1.64      7.38 o 
  -3  14  10        3.42        3.23      4.91 o 
  -2  14  10       16.75       16.41      8.20 o 
  -1  14  10       29.84       25.43     10.67 o 
 -13   0  11      253.76      346.44     15.61 o 
 -11   0  11      220.90      240.32     10.00 o 
  -9   0  11      875.54      963.16     28.42 o 
  -7   0  11      430.88      430.05      9.67 o 
  -5   0  11        7.50        1.34      2.55 o 
  -3   0  11       75.90       78.09      5.80 o 
  -1   0  11        6.77        0.63      2.91 o 
   1   0  11       31.32       43.04      5.21 o 
   3   0  11       17.69       15.02      4.97 o 
   5   0  11      351.50      369.27     11.40 o 
   7   0  11       23.72        5.71      7.79 o 
 -14   1  11       17.37       12.02     15.59 o 
 -13   1  11        0.01        2.72      3.64 o 
 -12   1  11        1.29        0.71      2.38 o 
 -11   1  11       24.31       19.71      2.99 o 
 -10   1  11      169.79      183.72      5.72 o 
  -9   1  11       34.31       42.95      3.58 o 
  -8   1  11     1365.33     1488.01     16.64 o 
  -7   1  11        5.46        3.37      1.71 o 
  -6   1  11        2.11        0.81      1.44 o 
  -5   1  11       17.64       16.44      2.07 o 
  -4   1  11       12.92       10.94      2.04 o 
  -3   1  11        7.28        6.81      1.82 o 
  -2   1  11       41.21       31.85      2.81 o 
  -1   1  11      403.01      410.83      7.60 o 
   0   1  11      629.33      660.00     10.54 o 
   1   1  11     1152.43     1228.28     15.52 o 
   2   1  11        1.77        6.10      2.27 o 
   3   1  11       51.41       47.96      4.40 o 
   4   1  11       21.39       16.98      2.99 o 
   5   1  11       14.38       13.30      4.07 o 
   6   1  11       44.25       38.14      4.95 o 
   7   1  11        0.31       -1.91      4.77 o 
   8   1  11        2.59       -4.23      4.23 o 
 -14   2  11        2.16       -1.13      5.49 o 
 -13   2  11        0.14        2.69      3.15 o 
 -12   2  11        2.73       -2.45      2.45 o 
 -11   2  11       64.02       76.07      4.59 o 
 -10   2  11       12.90        9.74      2.49 o 
  -9   2  11        0.11        3.26      2.43 o 
  -8   2  11      105.58      114.39      6.59 o 
  -7   2  11       82.67       80.25      4.27 o 
  -6   2  11      109.97      112.66      4.06 o 
  -5   2  11      410.75      428.64      8.59 o 
  -4   2  11       59.52       58.59      3.22 o 
  -3   2  11       85.00       80.27      4.15 o 
  -2   2  11       21.89       21.92      2.40 o 
  -1   2  11      100.15       93.48      4.50 o 
   0   2  11        0.47        2.67      2.00 o 
   1   2  11      533.63      575.32     10.83 o 
   2   2  11        0.00       -2.05      2.05 o 
   3   2  11        4.00       -1.48      2.54 o 
   4   2  11       11.82        4.30      2.69 o 
   5   2  11        1.85       -2.63      2.63 o 
   6   2  11        1.43       -3.61      3.61 o 
   7   2  11        6.56        2.03      3.21 o 
   8   2  11        5.10       -6.12      6.52 o 
 -14   3  11        3.23        1.64      6.96 o 
 -13   3  11       10.13        3.04      3.68 o 
 -12   3  11       35.72       28.21      3.59 o 
 -11   3  11        0.12       -1.45      2.50 o 
 -10   3  11        0.82       -1.28      2.47 o 
  -9   3  11        0.02       -1.27      1.99 o 
  -8   3  11      224.13      234.97      5.48 o 
  -7   3  11      505.22      555.80      8.65 o 
  -6   3  11      218.85      220.16      5.14 o 
  -5   3  11      112.48      104.33      4.02 o 
  -4   3  11      156.26      161.38      4.82 o 
  -3   3  11      202.17      220.30      5.75 o 
  -2   3  11       79.88       66.76      3.69 o 
  -1   3  11       47.86       38.13      3.23 o 
   0   3  11       16.38       13.35      2.44 o 
   1   3  11       97.16       84.70      7.52 o 
   2   3  11       16.33       13.95      2.54 o 
   3   3  11       93.07       84.82      5.87 o 
   4   3  11       20.84       18.06      3.57 o 
   5   3  11        0.51       -2.58      2.58 o 
   6   3  11       23.16       15.47      4.16 o 
   7   3  11        1.85       -1.00      3.58 o 
   8   3  11        2.43       -3.69      8.80 o 
 -14   4  11        0.03      -13.13     13.13 o 
 -13   4  11        0.08        1.03      4.23 o 
 -12   4  11        2.67        2.74      2.97 o 
 -11   4  11        0.14       -2.26      2.36 o 
 -10   4  11       83.28       78.60      4.77 o 
  -9   4  11       55.83       54.52      3.97 o 
  -8   4  11        0.01       -0.18      1.77 o 
  -7   4  11       59.91       55.62      3.39 o 
  -6   4  11        7.69        5.47      1.98 o 
  -5   4  11       59.03       53.20      3.09 o 
  -4   4  11      257.15      298.20      6.36 o 
  -3   4  11       14.08       14.47      2.41 o 
  -2   4  11        6.28        1.78      2.07 o 
  -1   4  11       66.66       55.22      3.44 o 
   0   4  11       19.92       15.74      2.46 o 
   1   4  11      327.03      333.06      7.51 o 
   2   4  11      328.43      354.28     10.32 o 
   3   4  11       46.88       38.51      4.03 o 
   4   4  11        0.02       -0.72      2.44 o 
   5   4  11       19.65       19.02      4.06 o 
   6   4  11        7.52        0.76      3.42 o 
   7   4  11       14.21       13.04      3.92 o 
   8   4  11        3.89        2.74      8.25 o 
 -13   5  11        8.30        0.28      5.72 o 
 -12   5  11        2.04       -1.90      2.75 o 
 -11   5  11       13.66       15.13      3.17 o 
 -10   5  11        0.86       -0.13      2.49 o 
  -9   5  11        0.63       -1.38      2.14 o 
  -8   5  11      151.90      153.56      5.21 o 
  -7   5  11       88.77       89.10      7.16 o 
  -6   5  11       63.76       64.24      3.98 o 
  -5   5  11      226.64      239.35      5.82 o 
  -4   5  11        3.97        0.20      1.80 o 
  -3   5  11      125.73      120.18      4.70 o 
  -2   5  11      146.86      165.42      5.47 o 
  -1   5  11      127.46      132.53      5.15 o 
   0   5  11        8.49        4.95      2.52 o 
   1   5  11        1.49        0.25      2.45 o 
   2   5  11       30.10       25.31      3.57 o 
   3   5  11        6.43        5.06      2.95 o 
   4   5  11      136.90      126.46      7.64 o 
   5   5  11        0.65       -3.08      3.13 o 
   6   5  11       59.07       68.63      6.67 o 
   7   5  11       13.22       15.68      3.57 o 
   8   5  11       75.16       82.86     14.77 o 
 -13   6  11       29.68       38.12      8.98 o 
 -12   6  11        3.17        2.49      3.00 o 
 -11   6  11       11.37       12.62      3.14 o 
 -10   6  11        8.73        4.78      2.86 o 
  -9   6  11       15.56       14.46      2.61 o 
  -8   6  11        9.57        6.45      2.55 o 
  -7   6  11       14.98       11.69      2.71 o 
  -6   6  11        3.42        3.78      2.57 o 
  -5   6  11       58.50       56.29      3.23 o 
  -4   6  11       71.93       74.05      5.21 o 
  -3   6  11        1.60        0.39      2.19 o 
  -2   6  11      308.08      333.78      8.16 o 
  -1   6  11      167.06      183.01      6.44 o 
   0   6  11       71.43       62.90      4.19 o 
   1   6  11        0.01       -2.19      2.19 o 
   2   6  11       20.82       14.24      3.45 o 
   3   6  11      103.06       98.52      6.29 o 
   4   6  11        0.95        4.23      3.10 o 
   5   6  11        0.01       -1.45      3.23 o 
   6   6  11       52.05       57.53      6.12 o 
   7   6  11       67.89       69.59      8.28 o 
 -12   7  11        3.26       -8.20     13.13 o 
 -11   7  11        0.01       -3.16      3.16 o 
 -10   7  11        0.57       -2.30      2.96 o 
  -9   7  11        2.99       -1.31      2.87 o 
  -8   7  11        3.65        7.55      3.27 o 
  -7   7  11      124.55      111.77      9.24 o 
  -6   7  11       57.70       56.94      5.08 o 
  -5   7  11      151.42      179.50      8.36 o 
  -4   7  11      154.46      176.94      8.13 o 
  -3   7  11        2.45        3.80      2.25 o 
  -2   7  11        0.81       -0.09      2.40 o 
  -1   7  11       89.54       86.68      6.68 o 
   0   7  11       33.36       25.88      3.73 o 
   1   7  11        1.24        0.78      2.40 o 
   2   7  11       16.52       18.74      3.35 o 
   3   7  11        1.41        2.07      2.82 o 
   4   7  11       28.60       31.31      4.10 o 
   5   7  11       26.35       35.76      4.24 o 
   6   7  11        0.20        4.38      3.32 o 
   7   7  11        0.11       -0.47      3.54 o 
 -11   8  11        3.12        0.53      5.29 o 
 -10   8  11        0.50       -1.37      3.74 o 
  -9   8  11        0.71       -2.71      2.88 o 
  -8   8  11        8.81       12.75      3.39 o 
  -7   8  11       30.43       31.35      4.61 o 
  -6   8  11      100.63      112.76     14.21 o 
  -5   8  11        0.21       10.91      5.45 o 
  -4   8  11       24.30       25.21      3.63 o 
  -3   8  11      361.16      417.39     11.74 o 
  -2   8  11       14.45       20.44      3.74 o 
  -1   8  11      140.44      159.42      7.28 o 
   0   8  11       59.05       53.86      4.64 o 
   1   8  11        0.66       -1.94      2.64 o 
   2   8  11        0.13       -2.30      2.36 o 
   3   8  11        0.15       -1.62      2.52 o 
   4   8  11        4.60        2.34      3.04 o 
   5   8  11        0.16       -2.72      3.27 o 
   6   8  11        8.33        3.58      5.49 o 
   7   8  11        0.30       -0.82      7.38 o 
 -10   9  11       10.58       15.36      3.77 o 
  -9   9  11        8.58        5.79      3.18 o 
  -8   9  11       17.58       13.04      3.59 o 
  -7   9  11       21.50       17.66      4.19 o 
  -6   9  11       37.43       39.34      5.21 o 
  -5   9  11       22.18       29.70      4.58 o 
  -4   9  11        0.18        3.89      3.12 o 
  -3   9  11       14.18       16.26      3.43 o 
  -2   9  11        7.61        9.28      3.54 o 
  -1   9  11        6.51        2.35      3.04 o 
   0   9  11        9.30        5.54      3.24 o 
   1   9  11        0.01        2.61      3.35 o 
   2   9  11        1.99        0.08      2.94 o 
   3   9  11       29.97       34.41      5.20 o 
   4   9  11       13.43        9.39      4.07 o 
   5   9  11        6.14        0.82      6.56 o 
 -10  10  11       12.60       24.10      8.61 o 
  -9  10  11       93.15      110.13      6.90 o 
  -8  10  11        5.25        3.93      3.36 o 
  -7  10  11       16.50       15.34      4.27 o 
  -6  10  11       40.78       35.19      4.94 o 
  -5  10  11       22.88       23.91      4.48 o 
  -4  10  11       21.58       17.62      4.23 o 
  -3  10  11       14.84       17.62      3.46 o 
  -2  10  11       11.14        9.32      3.47 o 
  -1  10  11       21.84       24.99      4.00 o 
   0  10  11        2.64       -0.02      2.94 o 
   1  10  11        1.31       -2.80      3.35 o 
   2  10  11        0.21        6.55      6.57 o 
   3  10  11        0.00        7.67      4.88 o 
   4  10  11        2.42        0.82      6.56 o 
  -9  11  11        3.46        3.74      5.13 o 
  -8  11  11        0.07       -2.67      3.40 o 
  -7  11  11        1.19       -2.01      3.04 o 
  -6  11  11       87.34       90.16      8.88 o 
  -5  11  11        0.32        0.30      3.45 o 
  -4  11  11       14.13       15.76      3.96 o 
  -3  11  11        4.82        4.20      3.35 o 
  -2  11  11       10.68        7.48      3.32 o 
  -1  11  11        1.29        0.59      2.74 o 
   0  11  11        3.48        2.95      3.99 o 
   1  11  11        0.78       -1.14      4.56 o 
   2  11  11        1.21        6.83      4.67 o 
  -8  12  11        1.67        5.74      6.56 o 
  -7  12  11       24.99       23.79      7.38 o 
  -6  12  11        0.12        0.20      4.21 o 
  -5  12  11       17.31       17.02      5.21 o 
  -4  12  11       10.87        9.71      3.95 o 
  -3  12  11        0.02       -0.67      3.14 o 
  -2  12  11        5.15       10.80      3.57 o 
  -1  12  11        3.47        3.23      3.34 o 
   0  12  11        4.19        3.03      4.88 o 
  -6  13  11       52.60       74.66     11.49 o 
  -5  13  11        3.08        1.97      4.32 o 
  -4  13  11        0.35       -6.56      6.56 o 
  -3  13  11       10.21        6.61      4.91 o 
  -2  13  11       20.79       26.20      7.47 o 
  -1  13  11       13.58        6.56      6.38 o 
   0  13  11        3.26        1.64      9.85 o 
 -14   0  12      101.70       83.68     19.69 o 
 -12   0  12        0.26       -2.17      6.87 o 
 -10   0  12      205.06      249.81     10.54 o 
  -8   0  12        2.57        1.90      3.43 o 
  -6   0  12        5.98        3.31      2.40 o 
  -4   0  12      173.92      190.40      7.92 o 
  -2   0  12        9.72        4.75      3.16 o 
   0   0  12      357.09      361.43     11.60 o 
   2   0  12        0.66        1.08      4.21 o 
   4   0  12        5.72       -1.60      3.14 o 
   6   0  12       22.82       13.54      6.96 o 
 -14   1  12        4.28       -4.51     13.54 o 
 -13   1  12       67.21       85.95      5.57 o 
 -12   1  12       94.36      110.09      6.09 o 
 -11   1  12        2.74        3.71      2.69 o 
 -10   1  12      130.25      149.16      7.25 o 
  -9   1  12       26.93       41.94      3.65 o 
  -8   1  12       86.43      103.63      6.84 o 
  -7   1  12        2.77       -1.08      1.64 o 
  -6   1  12       19.41       12.51      2.01 o 
  -5   1  12       17.32        8.12      2.25 o 
  -4   1  12       79.99       68.64      4.92 o 
  -3   1  12       25.61       22.34      2.57 o 
  -2   1  12       89.99       61.85      3.62 o 
  -1   1  12       68.16       57.42      3.88 o 
   0   1  12      140.89      171.25      5.75 o 
   1   1  12      127.27      138.82      7.15 o 
   2   1  12        6.77        3.65      2.76 o 
   3   1  12        0.03       -2.27      2.27 o 
   4   1  12        7.01        1.86      2.86 o 
   5   1  12       19.98       12.58      5.01 o 
   6   1  12        4.06       -2.11      5.38 o 
   7   1  12        0.86       -4.16      4.16 o 
 -14   2  12        8.45        1.33      6.37 o 
 -13   2  12       69.13       76.25      9.53 o 
 -12   2  12        0.84        0.96      2.88 o 
 -11   2  12      116.72      129.71      7.49 o 
 -10   2  12       42.60       47.00      4.71 o 
  -9   2  12      249.19      280.77      7.31 o 
  -8   2  12      501.22      546.48      8.93 o 
  -7   2  12        1.07       -0.54      1.87 o 
  -6   2  12       66.94       61.80      3.91 o 
  -5   2  12       21.59       19.73      2.47 o 
  -4   2  12       12.66       15.69      2.47 o 
  -3   2  12        8.93        0.96      1.83 o 
  -2   2  12        0.30       -1.97      1.97 o 
  -1   2  12      195.86      203.76      6.36 o 
   0   2  12      157.46      168.95      6.23 o 
   1   2  12       25.21       31.92      3.34 o 
   2   2  12        0.45       -2.22      2.22 o 
   3   2  12        7.99        2.89      3.71 o 
   4   2  12       13.64        8.14      3.11 o 
   5   2  12        1.50       -2.87      2.87 o 
   6   2  12        0.90       -3.56      3.56 o 
   7   2  12        0.08       -8.64      8.64 o 
 -13   3  12        1.29       -0.15      4.72 o 
 -12   3  12        6.23        2.20      2.75 o 
 -11   3  12       63.72       59.01      4.41 o 
 -10   3  12       36.72       38.22      3.66 o 
  -9   3  12       55.22       59.76      3.97 o 
  -8   3  12       14.57       13.03      2.51 o 
  -7   3  12       47.23       48.69      4.20 o 
  -6   3  12       28.13       25.00      2.65 o 
  -5   3  12       11.24       12.75      2.12 o 
  -4   3  12      300.92      343.74      7.28 o 
  -3   3  12      201.35      222.94      6.41 o 
  -2   3  12        7.24        3.26      2.16 o 
  -1   3  12       41.09       35.38      4.35 o 
   0   3  12        0.28       -0.81      2.11 o 
   1   3  12        6.86        4.92      2.42 o 
   2   3  12        0.45       -2.66      2.66 o 
   3   3  12        1.95       -0.67      2.46 o 
   4   3  12        1.73       -3.04      3.04 o 
   5   3  12        0.85       -2.87      2.87 o 
   6   3  12        3.60       -1.11      4.20 o 
   7   3  12        0.12        1.76      4.67 o 
 -13   4  12        8.37       10.77      4.86 o 
 -12   4  12       46.06       54.41      6.25 o 
 -11   4  12        3.20        3.49      3.22 o 
 -10   4  12       16.52       18.88      3.25 o 
  -9   4  12        3.55       -0.91      2.68 o 
  -8   4  12        0.05       -1.93      1.93 o 
  -7   4  12       20.85       17.18      3.16 o 
  -6   4  12       78.41       74.20      4.16 o 
  -5   4  12       24.83       26.10      2.56 o 
  -4   4  12       21.37       17.55      2.91 o 
  -3   4  12       12.25        9.36      2.42 o 
  -2   4  12       12.62       11.28      2.32 o 
  -1   4  12       15.78       14.04      2.57 o 
   0   4  12       16.37       11.49      2.68 o 
   1   4  12        1.91       -1.26      2.33 o 
   2   4  12       17.09       14.25      3.64 o 
   3   4  12       14.01       10.65      3.17 o 
   4   4  12       17.89        8.89      3.39 o 
   5   4  12        0.07       -1.71      3.31 o 
   6   4  12       15.03       13.67      3.97 o 
   7   4  12        8.00        8.61      9.77 o 
 -13   5  12       11.07        8.61      7.54 o 
 -12   5  12        0.25       -3.21      3.21 o 
 -11   5  12       61.15       69.36      5.18 o 
 -10   5  12        1.75        1.84      2.73 o 
  -9   5  12       36.87       42.04      3.98 o 
  -8   5  12       25.01       25.55      3.60 o 
  -7   5  12        2.78        2.10      2.23 o 
  -6   5  12        0.13       -1.58      2.04 o 
  -5   5  12        9.35        7.32      2.26 o 
  -4   5  12       50.91       49.53      3.51 o 
  -3   5  12        0.31       -1.87      1.87 o 
  -2   5  12        8.49        2.39      2.66 o 
  -1   5  12       89.88       81.72      6.54 o 
   0   5  12        0.07       -2.28      2.28 o 
   1   5  12       70.75       61.37      4.54 o 
   2   5  12        4.81        2.03      2.91 o 
   3   5  12        0.30       -3.47      3.47 o 
   4   5  12       19.52       15.25      3.90 o 
   5   5  12        7.75        6.04      3.47 o 
   6   5  12       19.06       16.03      3.88 o 
   7   5  12       29.17       20.92      6.96 o 
 -12   6  12       12.86      -12.31     12.31 o 
 -11   6  12        0.15       -2.36      3.15 o 
 -10   6  12        3.59        3.31      2.87 o 
  -9   6  12       16.16       12.71      2.96 o 
  -8   6  12       14.82       17.16      4.17 o 
  -7   6  12       63.96       62.18      5.08 o 
  -6   6  12       57.14       55.56      6.28 o 
  -5   6  12       17.96       17.38      2.90 o 
  -4   6  12       23.79       22.94      3.48 o 
  -3   6  12       25.92       24.90      3.29 o 
  -2   6  12        1.84       -0.89      2.50 o 
  -1   6  12        7.54        3.80      2.48 o 
   0   6  12        3.88       -2.22      2.63 o 
   1   6  12        0.16       -2.49      2.49 o 
   2   6  12       21.32       17.64      3.82 o 
   3   6  12       69.07       76.11      6.24 o 
   4   6  12       15.21       15.34      3.82 o 
   5   6  12        0.79        4.54      3.47 o 
   6   6  12      138.62      157.59     12.89 o 
 -11   7  12        7.91        4.59      6.20 o 
 -10   7  12        1.04       -2.87      3.98 o 
  -9   7  12       27.42       27.40      4.55 o 
  -8   7  12      218.08      255.53     10.37 o 
  -7   7  12       44.10       42.84      6.04 o 
  -6   7  12       47.45       47.02      5.50 o 
  -5   7  12       31.12       31.74      4.34 o 
  -4   7  12      181.38      230.29      8.46 o 
  -3   7  12       13.59       13.44      3.20 o 
  -2   7  12       83.67       79.08      5.37 o 
  -1   7  12       13.45       14.18      3.61 o 
   0   7  12        0.10       -1.94      2.32 o 
   1   7  12        6.14        6.30      3.32 o 
   2   7  12        2.15        0.62      2.81 o 
   3   7  12        7.58        2.58      3.21 o 
   4   7  12        8.23        6.11      3.24 o 
   5   7  12       26.53       18.70      4.15 o 
   6   7  12        1.89        4.10      5.17 o 
 -10   8  12        1.79        2.24      5.39 o 
  -9   8  12        2.10        2.59      3.12 o 
  -8   8  12       22.89       23.14      6.39 o 
  -7   8  12       46.29       47.17      5.45 o 
  -6   8  12       24.00       36.67      4.92 o 
  -5   8  12      143.67      193.01     10.78 o 
  -4   8  12        0.15        1.77      3.72 o 
  -3   8  12      127.06      127.80     12.32 o 
  -2   8  12      187.88      226.40      9.68 o 
  -1   8  12      187.70      212.26      8.76 o 
   0   8  12       60.28       57.21      5.02 o 
   1   8  12       26.01       21.02      4.07 o 
   2   8  12        6.81       10.25      3.56 o 
   3   8  12        0.00       -3.02      3.50 o 
   4   8  12        2.23       -2.99      3.30 o 
   5   8  12        1.55        7.38      7.38 o 
 -10   9  12       16.28       22.15      9.02 o 
  -9   9  12        0.18        3.16      3.68 o 
  -8   9  12       67.65       73.60      6.61 o 
  -7   9  12        0.12       -0.46      3.47 o 
  -6   9  12      194.28      241.90     10.13 o 
  -5   9  12        4.70        9.86      4.07 o 
  -4   9  12       14.17       13.42      4.18 o 
  -3   9  12      107.65      109.69     12.55 o 
  -2   9  12       67.70       70.87      5.92 o 
  -1   9  12       14.77       13.60      4.16 o 
   0   9  12       59.41       65.77      8.64 o 
   1   9  12        9.00       12.40      4.47 o 
   2   9  12        0.41       -1.54      3.52 o 
   3   9  12       31.88       38.53      5.33 o 
   4   9  12        0.58        8.20      6.56 o 
  -9  10  12       12.58       23.51      6.65 o 
  -8  10  12       18.06       11.77      4.53 o 
  -7  10  12       26.19       32.29      4.81 o 
  -6  10  12       32.87       31.15      5.08 o 
  -5  10  12       67.82       71.67      7.93 o 
  -4  10  12        7.61        5.89      3.30 o 
  -3  10  12        1.30       -0.59      3.47 o 
  -2  10  12        8.33        0.85      3.72 o 
  -1  10  12       30.46       22.24      4.58 o 
   0  10  12       26.19       23.79      4.65 o 
   1  10  12        0.86       -3.65      3.65 o 
   2  10  12       15.90       25.56      5.91 o 
  -8  11  12        1.75       -0.82      8.20 o 
  -7  11  12        5.23        7.49      4.52 o 
  -6  11  12        1.62       -1.45      3.87 o 
  -5  11  12       17.05       11.43      3.95 o 
  -4  11  12        0.15       -2.05      3.30 o 
  -3  11  12        4.94        4.61      3.65 o 
  -2  11  12       42.44       43.74      4.79 o 
  -1  11  12        7.90        8.87      3.53 o 
   0  11  12        8.96        3.83      5.21 o 
  -6  12  12       17.20       11.90      5.80 o 
  -5  12  12        0.67       -3.83      4.32 o 
  -4  12  12        0.35       -3.90      3.90 o 
  -3  12  12       22.88       24.40      5.37 o 
  -2  12  12        0.00        3.43      6.30 o 
  -1  12  12       27.99       32.67      9.43 o 
   0  12  12        0.94       -7.38      9.85 o 
  -1  13  12        2.24       -3.28      8.20 o 
 -13   0  13        4.05        4.51     19.28 o 
 -11   0  13        0.98       -0.76      4.40 o 
  -9   0  13       17.69       22.49      4.81 o 
  -7   0  13       35.19       27.66      4.86 o 
  -5   0  13      115.79      108.17     10.54 o 
  -3   0  13       40.75       20.77      3.98 o 
  -1   0  13       22.96       17.17      3.82 o 
   1   0  13        0.82       -0.62      3.56 o 
   3   0  13      110.86      103.55      8.36 o 
   5   0  13       12.43        4.00     18.05 o 
 -13   1  13        8.58       -0.80      7.58 o 
 -12   1  13       16.64       10.07      3.45 o 
 -11   1  13       21.98       16.21      3.62 o 
 -10   1  13       23.69       22.18      3.40 o 
  -9   1  13      132.36      153.08      8.68 o 
  -8   1  13       85.80       98.31      5.08 o 
  -7   1  13        1.03       -0.45      2.20 o 
  -6   1  13       25.32       21.93      2.80 o 
  -5   1  13        6.40        2.02      2.04 o 
  -4   1  13       42.07       30.25      2.97 o 
  -3   1  13       69.43       56.55      4.15 o 
  -2   1  13       36.75       29.57      3.10 o 
  -1   1  13       22.02       14.43      2.76 o 
   0   1  13        6.18        5.18      2.52 o 
   1   1  13       18.17       26.20      3.17 o 
   2   1  13        4.99        0.04      3.24 o 
   3   1  13        3.27        1.58      3.16 o 
   4   1  13        1.42       -3.10      3.10 o 
   5   1  13        1.78       -0.92      3.38 o 
   6   1  13        5.08       -3.05      5.35 o 
 -13   2  13       14.55       16.53      6.51 o 
 -12   2  13        6.05        1.27      3.17 o 
 -11   2  13        0.24       -2.49      2.67 o 
 -10   2  13      117.41      117.61      6.87 o 
  -9   2  13      146.42      158.18      9.29 o 
  -8   2  13        2.49        9.42      2.71 o 
  -7   2  13        0.94       -1.56      1.83 o 
  -6   2  13        7.45        3.75      2.14 o 
  -5   2  13       20.96       15.57      2.64 o 
  -4   2  13        6.61        6.54      2.37 o 
  -3   2  13        0.22       -0.43      2.03 o 
  -2   2  13       30.52       21.22      2.90 o 
  -1   2  13        6.67        0.19      2.64 o 
   0   2  13        1.48       -0.92      2.48 o 
   1   2  13      204.60      210.55      6.85 o 
   2   2  13       62.76       54.40      5.16 o 
   3   2  13       32.66       24.71      4.39 o 
   4   2  13        0.26       -2.96      2.96 o 
   5   2  13        0.99       -3.94      3.94 o 
   6   2  13        0.04       -3.08      3.93 o 
 -13   3  13       23.61       35.20      6.45 o 
 -12   3  13        0.06       -3.12      3.12 o 
 -11   3  13       15.99       12.24      3.75 o 
 -10   3  13        1.32        3.38      3.40 o 
  -9   3  13        6.16        4.24      2.82 o 
  -8   3  13        5.30        7.81      2.30 o 
  -7   3  13      106.47      112.93      6.69 o 
  -6   3  13       41.14       39.01      3.28 o 
  -5   3  13       29.68       26.70      3.02 o 
  -4   3  13      445.60      487.05      9.31 o 
  -3   3  13        7.93        1.65      2.53 o 
  -2   3  13        3.94       -2.03      2.03 o 
  -1   3  13       26.11       25.25      3.30 o 
   0   3  13       33.33       27.62      3.46 o 
   1   3  13        0.81       -2.21      2.97 o 
   2   3  13        4.60       -3.46      3.46 o 
   3   3  13        0.05       -3.01      3.01 o 
   4   3  13        9.65        6.23      3.75 o 
   5   3  13        0.85       -3.02      3.02 o 
   6   3  13        0.81       -1.64      4.20 o 
 -13   4  13       32.25       25.43     12.31 o 
 -12   4  13        2.75        0.61      4.00 o 
 -11   4  13       32.57       36.29      4.86 o 
 -10   4  13        1.55        1.29      3.13 o 
  -9   4  13        0.89        2.22      3.24 o 
  -8   4  13        9.74       12.75      2.90 o 
  -7   4  13        0.05       -1.92      1.92 o 
  -6   4  13       22.77       20.79      3.32 o 
  -5   4  13        2.99        0.36      2.41 o 
  -4   4  13        1.49       -0.78      2.10 o 
  -3   4  13        7.27        1.62      2.12 o 
  -2   4  13       11.59        3.85      2.37 o 
  -1   4  13        8.74        1.84      2.45 o 
   0   4  13        0.87       -2.68      2.68 o 
   1   4  13        1.52       -1.57      2.82 o 
   2   4  13       35.03       29.15      4.50 o 
   3   4  13        0.09       -2.66      2.66 o 
   4   4  13        0.99       -3.27      3.27 o 
   5   4  13        6.66        7.52      3.69 o 
   6   4  13        0.78        2.44      5.55 o 
 -13   5  13        2.69        4.92     10.67 o 
 -12   5  13        0.14       -4.65      4.65 o 
 -11   5  13        9.66        4.54      4.76 o 
 -10   5  13        9.06        8.56      3.82 o 
  -9   5  13       60.51       67.88      5.93 o 
  -8   5  13       23.18       26.33      3.60 o 
  -7   5  13       20.46       22.17      3.35 o 
  -6   5  13        6.81       -0.92      2.12 o 
  -5   5  13       31.87       28.87      3.15 o 
  -4   5  13       15.87       13.01      2.67 o 
  -3   5  13        0.88       -2.37      2.37 o 
  -2   5  13        1.72       -2.54      2.54 o 
  -1   5  13        1.51       -2.65      2.65 o 
   0   5  13       20.80       20.29      3.49 o 
   1   5  13        3.26       -2.37      2.51 o 
   2   5  13        3.79       -3.24      3.24 o 
   3   5  13        6.71       -2.79      3.26 o 
   4   5  13        3.25       -0.32      3.91 o 
   5   5  13        5.85        5.97      3.60 o 
   6   5  13        4.48       19.39      7.38 o 
 -11   6  13        0.81       -3.40      3.40 o 
 -10   6  13        6.62        6.56      5.07 o 
  -9   6  13       11.66        8.43      5.36 o 
  -8   6  13        0.28       -0.87      4.37 o 
  -7   6  13        5.82        1.90      3.33 o 
  -6   6  13        6.12        8.49      4.50 o 
  -5   6  13       19.70       22.07      4.11 o 
  -4   6  13        0.24       -2.55      2.55 o 
  -3   6  13       25.54       23.44      3.55 o 
  -2   6  13        0.07       -2.30      2.30 o 
  -1   6  13       51.14       46.21      5.36 o 
   0   6  13        6.30        3.90      2.79 o 
   1   6  13        2.50       -2.47      3.02 o 
   2   6  13        5.11       -1.56      3.09 o 
   3   6  13        0.15       -3.11      3.11 o 
   4   6  13        7.40        1.14      3.30 o 
   5   6  13       14.85       12.45      4.96 o 
 -10   7  13        3.83        4.62      5.29 o 
  -9   7  13        3.70       -0.39      3.95 o 
  -8   7  13        3.22        2.37      3.95 o 
  -7   7  13        6.89        6.92      3.45 o 
  -6   7  13       54.64       62.36      8.64 o 
  -5   7  13        2.57       -3.41      3.41 o 
  -4   7  13       38.42       38.44      4.37 o 
  -3   7  13        0.00       -1.20      2.86 o 
  -2   7  13        3.75       -2.55      3.02 o 
  -1   7  13        7.95        5.06      3.02 o 
   0   7  13       10.25        4.91      3.27 o 
   1   7  13       11.00        5.64      3.95 o 
   2   7  13        3.93       -2.86      2.97 o 
   3   7  13       11.00        8.84      3.55 o 
   4   7  13        0.66       -3.35      3.35 o 
   5   7  13        4.16        0.82      5.91 o 
  -9   8  13       19.58       22.59      5.45 o 
  -8   8  13       13.27       12.58      5.45 o 
  -7   8  13        3.03        4.61      4.07 o 
  -6   8  13      168.11      223.83     10.50 o 
  -5   8  13       18.82       22.68      4.37 o 
  -4   8  13        0.02       -1.43      3.55 o 
  -3   8  13       32.30       31.50      6.04 o 
  -2   8  13      187.03      213.95      8.71 o 
  -1   8  13       62.63       55.79      5.23 o 
   0   8  13        2.32       -0.25      3.40 o 
   1   8  13        9.78       11.73      3.71 o 
   2   8  13        3.87       -1.23      3.76 o 
   3   8  13        2.00       -1.04      3.59 o 
   4   8  13        2.52       -0.82      6.56 o 
  -9   9  13        0.09       -4.64      4.64 o 
  -8   9  13        2.31       -3.60      3.60 o 
  -7   9  13       25.91       39.83      5.51 o 
  -6   9  13        3.77       10.44      4.44 o 
  -5   9  13       28.04       26.37      4.76 o 
  -4   9  13       95.40       87.87      9.47 o 
  -3   9  13       60.38       53.95      5.74 o 
  -2   9  13       95.49       81.33      6.88 o 
  -1   9  13        0.26       -3.30      3.30 o 
   0   9  13        5.78        5.62      3.96 o 
   1   9  13        0.01       -3.59      3.72 o 
   2   9  13        0.01        0.00      4.64 o 
   3   9  13        4.03        0.00      6.56 o 
   4   9  13        6.12        2.46      7.38 o 
  -9  10  13        6.40       13.13      9.85 o 
  -8  10  13        3.46        0.82      6.56 o 
  -7  10  13       10.87       10.97      4.88 o 
  -6  10  13        0.80       -1.85      3.38 o 
  -5  10  13        3.58       -0.28      3.44 o 
  -4  10  13        0.87       -0.45      4.02 o 
  -3  10  13        6.45        1.80      3.72 o 
  -2  10  13       27.63       24.62      4.79 o 
  -1  10  13        0.16       -3.59      3.82 o 
   0  10  13       49.57       55.24      5.92 o 
   1  10  13        9.65        0.82      6.56 o 
  -6  11  13        9.27       14.77      8.20 o 
  -5  11  13       19.49       18.81      5.67 o 
  -4  11  13        0.01       -2.06      4.46 o 
  -3  11  13        1.10       -3.90      3.90 o 
  -2  11  13       10.31       10.04      5.59 o 
  -1  11  13       15.01       17.23      7.38 o 
  -4  12  13        4.53        8.20      6.56 o 
  -3  12  13       12.03        6.56      7.38 o 
  -2  12  13       20.80       21.33     13.13 o 
 -12   0  14        2.43       -3.66      5.45 o 
 -10   0  14       79.82       90.78     10.69 o 
  -8   0  14       86.47       92.96      8.36 o 
  -6   0  14        0.01       -2.46      2.46 o 
  -4   0  14       40.87       22.54      5.56 o 
  -2   0  14        0.62       -2.61      2.61 o 
   0   0  14       19.26       22.19      5.58 o 
   2   0  14      200.04      217.41     20.11 o 
   4   0  14       15.28       -0.73      8.61 o 
 -13   1  14       15.70       35.28     12.31 o 
 -12   1  14        3.04        3.40      3.64 o 
 -11   1  14       10.75        3.93      3.14 o 
 -10   1  14        0.01       -0.18      2.93 o 
  -9   1  14       17.92       21.73      3.73 o 
  -8   1  14       10.01       21.05      3.33 o 
  -7   1  14      186.14      210.90      6.66 o 
  -6   1  14        3.55        3.39      2.22 o 
  -5   1  14        0.38       -2.11      2.11 o 
  -4   1  14        2.73       -1.25      2.26 o 
  -3   1  14       28.70       28.88      3.23 o 
  -2   1  14        0.02       -2.01      2.01 o 
  -1   1  14       15.68       11.86      3.14 o 
   0   1  14      101.31      105.99      7.04 o 
   1   1  14      172.10      208.92      7.79 o 
   2   1  14        8.71       13.72      3.53 o 
   3   1  14        2.03       -3.55      5.63 o 
   4   1  14        0.01       -3.34      3.34 o 
   5   1  14        5.79       -5.68      5.68 o 
 -12   2  14        1.94        0.10      5.18 o 
 -11   2  14        4.06        0.71      3.63 o 
 -10   2  14        0.25        0.08      2.51 o 
  -9   2  14        0.80        4.28      2.85 o 
  -8   2  14       93.91      104.15      5.17 o 
  -7   2  14       24.94       25.37      3.21 o 
  -6   2  14        0.50       -2.21      2.21 o 
  -5   2  14       10.61        4.84      2.76 o 
  -4   2  14        1.27        0.01      2.34 o 
  -3   2  14        5.07        1.09      2.24 o 
  -2   2  14       54.37       50.88      3.97 o 
  -1   2  14       29.79       18.49      2.99 o 
   0   2  14       90.31       76.94      5.27 o 
   1   2  14      121.72      122.39      8.68 o 
   2   2  14       82.53       81.57      7.84 o 
   3   2  14        6.09        0.64      3.76 o 
   4   2  14        0.05       -3.06      3.06 o 
   5   2  14        3.96        7.80      5.17 o 
 -12   3  14       15.58       18.53      5.13 o 
 -11   3  14        7.44        8.10      3.10 o 
 -10   3  14       11.84        7.17      3.65 o 
  -9   3  14        4.58        2.46      2.70 o 
  -8   3  14       18.12       13.28      3.27 o 
  -7   3  14       16.49       19.69      3.16 o 
  -6   3  14       49.95       53.32      6.08 o 
  -5   3  14       14.14       14.32      2.85 o 
  -4   3  14       57.19       65.90      7.93 o 
  -3   3  14        0.03       -2.11      2.11 o 
  -2   3  14       27.53       21.51      3.26 o 
  -1   3  14        0.40       -2.39      2.39 o 
   0   3  14        0.11       -2.89      2.89 o 
   1   3  14       54.30       54.84      5.14 o 
   2   3  14        1.22       -0.41      3.81 o 
   3   3  14       20.85       15.26      4.12 o 
   4   3  14        1.83       -2.84      2.84 o 
   5   3  14       21.13       28.35      6.74 o 
   6   3  14        0.87       10.67     10.67 o 
 -12   4  14        2.15       -6.30      6.30 o 
 -11   4  14        0.99       -0.23      3.22 o 
 -10   4  14        3.09        2.17      3.65 o 
  -9   4  14        1.27       -0.96      3.80 o 
  -8   4  14        7.30        4.65      2.87 o 
  -7   4  14       18.60       16.55      2.86 o 
  -6   4  14        3.99        3.00      2.75 o 
  -5   4  14        1.19       -2.55      2.55 o 
  -4   4  14       46.82       34.76      3.47 o 
  -3   4  14        7.34        1.64      2.50 o 
  -2   4  14        7.15       -1.83      2.72 o 
  -1   4  14        0.26       -2.08      2.08 o 
   0   4  14       22.65       13.62      4.22 o 
   1   4  14        1.22       -3.10      3.10 o 
   2   4  14       29.65       26.14      4.48 o 
   3   4  14       28.75       27.10      4.35 o 
   4   4  14        1.90        0.64      3.74 o 
   5   4  14        1.82        0.57      8.61 o 
 -12   5  14       15.09       20.20      8.28 o 
 -11   5  14        0.09       -3.65      5.04 o 
 -10   5  14        0.33        5.44      4.26 o 
  -9   5  14       10.51        5.16      3.77 o 
  -8   5  14       38.50       42.86      5.75 o 
  -7   5  14        6.66        6.16      3.34 o 
  -6   5  14       31.03       23.52      4.08 o 
  -5   5  14        0.26       -2.71      2.71 o 
  -4   5  14        8.18        2.24      3.18 o 
  -3   5  14        5.31        1.19      3.01 o 
  -2   5  14        0.07       -2.78      2.78 o 
  -1   5  14        0.02       -2.66      2.66 o 
   0   5  14        0.31       -3.10      3.10 o 
   1   5  14        6.64        1.59      4.11 o 
   2   5  14        0.00       -2.92      2.92 o 
   3   5  14        8.02       -0.16      3.73 o 
   4   5  14        8.52       -0.86      4.43 o 
 -10   6  14       16.58        6.54      9.28 o 
  -9   6  14        7.40        5.23      5.87 o 
  -8   6  14       12.11        8.54      5.68 o 
  -7   6  14        0.07       -3.09      4.03 o 
  -6   6  14        1.21        0.64      3.82 o 
  -5   6  14        0.17       -2.84      2.84 o 
  -4   6  14        0.04       -2.35      2.35 o 
  -3   6  14       21.64       18.90      3.72 o 
  -2   6  14        0.05       -3.19      3.19 o 
  -1   6  14       26.87       15.56      3.62 o 
   0   6  14        1.08       -2.00      3.18 o 
   1   6  14        4.33        0.54      3.57 o 
   2   6  14        0.17       -2.82      2.82 o 
   3   6  14        0.95       -1.51      3.44 o 
   4   6  14       12.18       10.84      5.43 o 
  -9   7  14        2.52       -1.84      4.94 o 
  -8   7  14       14.85        7.08      4.19 o 
  -7   7  14       56.07       49.00      7.28 o 
  -6   7  14        5.57        6.50      4.07 o 
  -5   7  14       37.66       39.47      5.07 o 
  -4   7  14        0.20       -3.35      3.35 o 
  -3   7  14       33.70       31.42      4.18 o 
  -2   7  14       24.93       14.13      4.00 o 
  -1   7  14       27.44       24.10      4.48 o 
   0   7  14       94.34       85.76      6.69 o 
   1   7  14        0.21       -3.41      3.43 o 
   2   7  14        0.70       -2.77      4.45 o 
   3   7  14        0.00        2.54      8.20 o 
   4   7  14        0.05        4.10      7.38 o 
  -8   8  14        0.00       -3.85      3.85 o 
  -7   8  14       20.83       20.98      5.13 o 
  -6   8  14      202.03      245.35     11.24 o 
  -5   8  14       26.49       28.54      5.26 o 
  -4   8  14        0.02       -1.34      3.49 o 
  -3   8  14       13.98       15.71      4.09 o 
  -2   8  14        1.74       -1.77      3.53 o 
  -1   8  14       17.20       18.08      4.84 o 
   0   8  14        4.58        3.30      3.95 o 
   1   8  14       31.06       37.55      5.15 o 
   2   8  14        3.60        4.24      6.21 o 
   3   8  14        7.55       -6.56      7.38 o 
  -9   9  14        1.09       -1.64      7.38 o 
  -8   9  14        3.32        4.10      8.20 o 
  -7   9  14        0.04       -1.56      4.07 o 
  -6   9  14       66.07       66.15      6.87 o 
  -5   9  14       45.17       37.05      5.48 o 
  -4   9  14        6.96        0.15      3.85 o 
  -3   9  14        1.37        0.35      4.19 o 
  -2   9  14       28.91       23.16      5.07 o 
  -1   9  14        0.97       -3.82      3.82 o 
   0   9  14        1.56       -3.28      6.56 o 
   1   9  14        0.00        6.56      7.38 o 
   2   9  14        0.01       -3.28      7.38 o 
  -7  10  14        1.17       -7.38      7.38 o 
  -6  10  14        0.10       -7.38      8.20 o 
  -5  10  14        8.67        3.62      5.53 o 
  -4  10  14        0.99       -3.93      4.04 o 
  -3  10  14        4.35        2.81      8.20 o 
  -2  10  14        4.94       -2.38      9.02 o 
  -1  10  14        1.55        4.10      7.38 o 
   0  10  14        1.00        3.28      7.38 o 
   1  10  14        9.03       10.67      7.38 o 
  -3  11  14        0.01       -5.91      5.91 o 
  -2  11  14        0.00        0.82      6.56 o 
 -11   0  15        4.90       -1.53      4.40 o 
  -9   0  15       22.40       25.10      6.16 o 
  -7   0  15       99.61       99.07      9.14 o 
  -5   0  15        0.91       -2.91      2.91 o 
  -3   0  15       29.41       32.03      9.00 o 
  -1   0  15        1.74        4.89      3.82 o 
   1   0  15       54.49       71.12     11.47 o 
   3   0  15        8.03        6.56      8.20 o 
 -12   1  15        2.26       -6.56      9.02 o 
 -11   1  15        4.57       -2.86      2.86 o 
 -10   1  15       11.13        3.98      3.25 o 
  -9   1  15       25.72       24.73      3.66 o 
  -8   1  15      345.48      425.38     14.62 o 
  -7   1  15       46.48       44.49      4.81 o 
  -6   1  15        1.33       -2.35      2.35 o 
  -5   1  15        0.00       -2.34      2.34 o 
  -4   1  15        9.87        6.11      2.63 o 
  -3   1  15        0.62       -2.51      2.51 o 
  -2   1  15        3.27       -2.03      2.61 o 
  -1   1  15       43.72       31.06      3.91 o 
   0   1  15       85.35       74.62      5.84 o 
   1   1  15       45.70       41.73      6.01 o 
   2   1  15        8.38       16.48      4.15 o 
   3   1  15       49.02       66.27      9.32 o 
 -12   2  15        4.82        8.81     12.31 o 
 -11   2  15        2.20       -3.12      3.12 o 
 -10   2  15        1.97       -0.90      3.33 o 
  -9   2  15       15.04       14.19      3.53 o 
  -8   2  15       33.79       32.91      4.74 o 
  -7   2  15        5.52        3.27      3.23 o 
  -6   2  15        5.23        7.11      2.69 o 
  -5   2  15       16.34        6.46      2.70 o 
  -4   2  15       26.07       15.90      3.16 o 
  -3   2  15       74.13       73.39      4.83 o 
  -2   2  15       25.24       22.22      3.53 o 
  -1   2  15        0.95       -2.69      2.69 o 
   0   2  15       29.21       28.13      7.16 o 
   1   2  15      181.25      208.50      9.28 o 
   2   2  15        0.01        3.69      5.95 o 
   3   2  15        0.46       -3.20      3.79 o 
   4   2  15       30.04       34.87      7.54 o 
 -12   3  15        2.05        0.82      9.85 o 
 -11   3  15        0.73       -1.49      4.96 o 
 -10   3  15       26.64       22.16      4.13 o 
  -9   3  15        1.26        2.53      2.91 o 
  -8   3  15        6.53        5.93      3.40 o 
  -7   3  15       52.88       45.30      4.60 o 
  -6   3  15       14.58       14.57      3.64 o 
  -5   3  15       89.38       79.87      5.82 o 
  -4   3  15        5.56       -0.28      2.81 o 
  -3   3  15       42.30       33.34      3.88 o 
  -2   3  15        3.09       -2.80      2.80 o 
  -1   3  15       12.20        1.88      3.03 o 
   0   3  15       22.65       19.53      4.62 o 
   1   3  15        5.31        5.94      4.50 o 
   2   3  15       53.35       59.67      6.21 o 
   3   3  15        8.08        0.00      3.73 o 
   4   3  15        2.47       -2.76      7.38 o 
   5   3  15        0.17       -1.44      7.23 o 
 -12   4  15        0.26       -0.92      4.91 o 
 -11   4  15        2.66        1.91      6.89 o 
 -10   4  15       68.02       71.99      6.30 o 
  -9   4  15       56.29       51.02      5.55 o 
  -8   4  15        1.99       -2.61      3.14 o 
  -7   4  15        0.32       -2.66      2.66 o 
  -6   4  15        0.01       -2.75      2.75 o 
  -5   4  15        1.15       -0.44      2.99 o 
  -4   4  15       12.00        3.85      4.49 o 
  -3   4  15        6.31        2.93      3.73 o 
  -2   4  15       13.00        7.19      3.45 o 
  -1   4  15        9.18        3.95      3.40 o 
   0   4  15        1.01       -3.51      3.51 o 
   1   4  15       62.10       64.09      6.33 o 
   2   4  15       10.12        2.24      4.41 o 
   3   4  15       17.66        7.44      3.89 o 
   4   4  15        3.69       -3.89      5.49 o 
 -10   5  15        0.03        3.28      9.85 o 
  -9   5  15        5.47        2.20      9.92 o 
  -8   5  15       43.68       48.92      7.25 o 
  -7   5  15        3.32        0.87      4.38 o 
  -6   5  15        5.19       -3.40      3.40 o 
  -5   5  15        0.17       -2.93      2.93 o 
  -4   5  15        6.84        3.08      2.94 o 
  -3   5  15        0.00       -2.49      2.49 o 
  -2   5  15        0.00       -2.98      2.98 o 
  -1   5  15        2.15       -1.32      3.42 o 
   0   5  15        7.69        2.61      3.93 o 
   1   5  15        2.37       -4.00      4.00 o 
   2   5  15        2.66       -1.84      3.40 o 
   3   5  15        3.46        4.97      5.17 o 
  -9   6  15        0.00       -3.24      7.55 o 
  -8   6  15        2.87       -0.98      5.02 o 
  -7   6  15        5.16        4.19      4.26 o 
  -6   6  15        3.57        2.76      3.82 o 
  -5   6  15        7.79        2.78      5.21 o 
  -4   6  15       31.43       29.31      5.43 o 
  -3   6  15       24.90       30.72      4.07 o 
  -2   6  15       49.15       43.48      4.93 o 
  -1   6  15       15.17       18.10      4.26 o 
   0   6  15        2.23       -0.28      3.64 o 
   1   6  15        4.29        1.90      4.21 o 
   2   6  15        6.35        1.25      4.05 o 
   3   6  15        2.26        9.02     10.67 o 
  -8   7  15        0.67       -2.53      5.09 o 
  -7   7  15       56.39       56.23      6.75 o 
  -6   7  15       25.04       15.31      5.53 o 
  -5   7  15        5.36        0.69      4.34 o 
  -4   7  15        6.69        4.28      4.21 o 
  -3   7  15       96.99       94.74      7.09 o 
  -2   7  15       16.63       18.56      4.25 o 
  -1   7  15      116.40      149.40     20.84 o 
   0   7  15       25.66       34.57      5.55 o 
   1   7  15        0.14       -4.86      4.86 o 
  -8   8  15        7.54        3.28      8.20 o 
  -7   8  15       22.13       16.08      8.19 o 
  -6   8  15       12.39       11.35      4.88 o 
  -5   8  15        0.08        2.10      4.66 o 
  -4   8  15        0.28       -4.11      4.11 o 
  -3   8  15       42.72       49.62      6.63 o 
  -2   8  15       57.38       53.94      5.83 o 
  -1   8  15       22.13       26.00      6.28 o 
   0   8  15        9.27        2.63      6.89 o 
   1   8  15        1.21        2.46      7.38 o 
  -8   9  15        5.48        7.38      9.02 o 
  -7   9  15        5.41        2.46      6.56 o 
  -6   9  15       16.49        4.92      7.38 o 
  -5   9  15        0.22        0.90      6.75 o 
  -4   9  15        0.17       -5.61      5.61 o 
  -3   9  15        1.46      -10.44     11.49 o 
  -2   9  15        2.40       -5.59      5.59 o 
  -1   9  15        8.79       22.97      9.02 o 
  -3  10  15        1.22      -10.67     10.67 o 
 -12   0  16        0.02       -2.46      6.56 o 
 -10   0  16        8.61        7.48      4.99 o 
  -8   0  16      110.97      148.47     13.13 o 
  -6   0  16        0.43       -4.46      4.46 o 
  -4   0  16        1.66       -3.33      3.33 o 
  -2   0  16        2.06       -2.20      3.47 o 
   0   0  16       19.67       24.96      6.30 o 
   2   0  16       24.01       21.00     14.36 o 
 -11   1  16        0.80       -4.14      4.14 o 
 -10   1  16        0.93        0.72      4.77 o 
  -9   1  16       47.18       54.64      5.13 o 
  -8   1  16       77.39       94.37      6.41 o 
  -7   1  16        7.90        2.64      3.67 o 
  -6   1  16       10.79        5.72      3.78 o 
  -5   1  16        0.36       -2.50      2.50 o 
  -4   1  16       16.26       11.01      3.08 o 
  -3   1  16        0.62       -2.41      2.41 o 
  -2   1  16        1.10       -2.62      2.62 o 
  -1   1  16        6.42        1.10      3.17 o 
   0   1  16       15.50       10.33      4.58 o 
   1   1  16        4.54       -2.66      7.57 o 
   2   1  16        0.74        0.65      4.08 o 
 -11   2  16        0.00       -3.69      6.96 o 
 -10   2  16        0.60       -0.01      3.00 o 
  -9   2  16       52.66       49.88      4.72 o 
  -8   2  16       29.06       25.71      4.22 o 
  -7   2  16       29.73       37.36      5.50 o 
  -6   2  16       31.43       33.69      4.03 o 
  -5   2  16        0.98       -3.08      3.08 o 
  -4   2  16        8.66        4.76      3.05 o 
  -3   2  16        2.38       -2.66      2.66 o 
  -2   2  16        4.09       -0.39      3.17 o 
  -1   2  16        9.62        7.23      4.32 o 
   0   2  16        0.28       -4.02      4.02 o 
   1   2  16        0.18        1.19      4.64 o 
   2   2  16       14.16       13.53      5.00 o 
   3   2  16        6.75       -0.41      6.96 o 
 -11   3  16        0.54       -4.53      4.53 o 
 -10   3  16        2.36        0.30      4.67 o 
  -9   3  16       23.62       19.23      4.29 o 
  -8   3  16        9.48       11.22      3.81 o 
  -7   3  16       35.50       40.13      5.00 o 
  -6   3  16        0.06        0.82      3.16 o 
  -5   3  16        2.01       -2.74      2.74 o 
  -4   3  16       20.05       10.35      4.15 o 
  -3   3  16       56.48       57.54      5.31 o 
  -2   3  16        0.57       -2.86      2.86 o 
  -1   3  16       27.54       22.01      4.80 o 
   0   3  16       12.53       14.40      5.62 o 
   1   3  16       13.19        8.65      4.95 o 
   2   3  16       40.04       51.33     11.90 o 
   3   3  16        1.51       -5.22      5.22 o 
 -11   4  16       14.67       11.49      6.30 o 
 -10   4  16        1.96       -1.23      6.96 o 
  -9   4  16        0.60       -4.00      4.00 o 
  -8   4  16        2.67       -5.00      9.69 o 
  -7   4  16        2.18       -3.56      3.56 o 
  -6   4  16       20.66       12.37      4.06 o 
  -5   4  16       13.78       11.85      4.64 o 
  -4   4  16        1.11       -2.92      2.92 o 
  -3   4  16        6.17        2.04      3.37 o 
  -2   4  16        0.51       -3.33      3.33 o 
  -1   4  16        1.95       -3.41      3.41 o 
   0   4  16        3.72       -0.32      4.63 o 
   1   4  16       23.86       28.52      7.94 o 
   2   4  16        2.23       -0.39      7.23 o 
  -8   5  16       13.61        3.98      6.60 o 
  -7   5  16        2.43       -4.40      5.77 o 
  -6   5  16       14.39        9.18      5.21 o 
  -5   5  16       14.54       10.57      4.38 o 
  -4   5  16        7.89        1.11      3.74 o 
  -3   5  16        4.21        3.58      3.47 o 
  -2   5  16       24.06       29.98      4.77 o 
  -1   5  16        0.96       -3.70      3.70 o 
   0   5  16        5.03        2.88      4.05 o 
   1   5  16       14.35        6.60      5.75 o 
   2   5  16        0.19       -2.46     10.67 o 
  -7   6  16       39.24       33.73      8.64 o 
  -6   6  16       72.45       69.48      7.93 o 
  -5   6  16        8.05        7.93      5.03 o 
  -4   6  16        0.73       -3.82      4.42 o 
  -3   6  16        1.72       -3.79      3.79 o 
  -2   6  16        1.71       -0.90      4.29 o 
  -1   6  16        2.48       -4.02      4.02 o 
   0   6  16        1.74       -2.09      4.87 o 
   1   6  16       11.47       13.95     11.49 o 
   2   6  16        0.74       12.31      9.02 o 
  -7   7  16       17.87        9.85      9.02 o 
  -6   7  16        2.30       -1.81      4.55 o 
  -5   7  16        7.59        3.01      4.33 o 
  -4   7  16        0.78       -4.49      4.49 o 
  -3   7  16        2.14       -4.40      4.40 o 
  -2   7  16        3.87       -3.60      3.60 o 
  -1   7  16       17.38       13.68      7.10 o 
   0   7  16        1.74       -8.20     10.67 o 
  -8   8  16        1.00        5.74      8.20 o 
  -7   8  16        2.39        1.64      9.02 o 
  -6   8  16        1.82        5.74      9.02 o 
  -5   8  16       98.65      107.31     13.31 o 
  -4   8  16        0.00       -6.15      6.15 o 
  -3   8  16       15.63       -2.46     12.31 o 
  -2   8  16       46.87       41.84     12.31 o 
  -1   8  16       15.95       22.97     12.31 o 
  -3   9  16       29.27        9.85     13.95 o 
  -9   0  17       37.53       58.47     10.26 o 
  -7   0  17       89.69      116.95     12.08 o 
  -5   0  17       17.98        2.53      5.68 o 
  -3   0  17        0.06       -5.35      5.35 o 
  -1   0  17        0.19       -4.69      4.69 o 
 -11   1  17        2.17       -4.92      9.85 o 
 -10   1  17       10.79        9.53      4.44 o 
  -9   1  17       11.82       24.81      5.24 o 
  -8   1  17        6.13       10.03      3.81 o 
  -7   1  17        2.36        1.43      3.71 o 
  -6   1  17       14.12       11.39      4.26 o 
  -5   1  17        0.03       -2.61      2.61 o 
  -4   1  17        2.11       -2.77      2.77 o 
  -3   1  17        0.54       -2.95      2.95 o 
  -2   1  17       13.15        8.64      3.75 o 
  -1   1  17        2.34       -4.92      4.92 o 
   0   1  17        0.10       -5.46      5.46 o 
   1   1  17        2.79       -9.85      9.85 o 
 -10   2  17        0.85       -7.16     11.08 o 
  -9   2  17        8.49       10.98      4.75 o 
  -8   2  17        2.37        3.45      4.01 o 
  -7   2  17        2.24       -0.05      3.40 o 
  -6   2  17       20.30       21.01      4.22 o 
  -5   2  17       12.57        4.06      4.04 o 
  -4   2  17        1.86       -3.45      3.45 o 
  -3   2  17        9.16        1.76      3.65 o 
  -2   2  17        0.01       -3.39      3.39 o 
  -1   2  17       10.72        6.06      4.97 o 
   0   2  17        3.70       -2.34      4.40 o 
   1   2  17       36.91       27.89     10.67 o 
   2   2  17        8.04        5.74      8.20 o 
 -10   3  17        0.01        5.21      6.65 o 
  -9   3  17        3.40        3.28      7.38 o 
  -8   3  17        9.96       13.36      4.96 o 
  -7   3  17        0.06        2.18      4.44 o 
  -6   3  17       44.67       58.52      5.59 o 
  -5   3  17        0.89        1.05      4.37 o 
  -4   3  17       62.74       58.12      9.17 o 
  -3   3  17        1.87       -0.39      4.47 o 
  -2   3  17        0.26       -3.82      3.82 o 
  -1   3  17        0.31       -3.56      5.14 o 
   0   3  17       15.54       10.05     12.33 o 
   1   3  17        1.43       13.13     12.31 o 
   2   3  17       30.51       52.51     14.77 o 
  -7   4  17        9.73       -2.12      4.63 o 
  -6   4  17        1.96       -0.39      3.89 o 
  -5   4  17        1.75       -3.67      3.67 o 
  -4   4  17       30.10       18.84      4.66 o 
  -3   4  17       19.42       16.56      6.05 o 
  -2   4  17       16.62        8.91      5.00 o 
  -1   4  17       49.17       44.13      7.26 o 
   0   4  17        0.73       -6.35      6.35 o 
  -7   5  17        0.03        3.28      8.20 o 
  -6   5  17        0.72       -4.94      4.94 o 
  -5   5  17       27.74       25.18      7.77 o 
  -4   5  17        0.03       -4.22      4.22 o 
  -3   5  17       26.69       25.67      5.28 o 
  -2   5  17        4.08        0.03      5.40 o 
  -1   5  17        4.47       -9.39     11.49 o 
   0   5  17        6.04        7.38      9.02 o 
  -7   6  17        0.99        9.85      9.02 o 
  -6   6  17        0.21       -4.10      8.20 o 
  -5   6  17       33.64       17.77     20.10 o 
  -4   6  17        7.73      -11.49     11.49 o 
  -3   6  17        2.76       -6.97      6.97 o 
  -2   6  17        6.88       -9.85      9.85 o 
  -1   6  17        5.38      -10.67     10.67 o 
  -7   7  17        2.41       -7.38      7.38 o 
  -6   7  17        0.11       -0.82      9.02 o 
  -4   7  17       37.76       -4.92     13.95 o 
  -3   7  17        7.92      -12.31     12.31 o 
  -2   7  17        2.20       -4.92      9.85 o 
  -8   0  18       48.28       51.51      9.56 o 
  -6   0  18       31.64       24.49      7.39 o 
  -4   0  18       23.05       29.79      7.93 o 
  -2   0  18       25.36       28.53      7.11 o 
  -9   1  18        3.92        5.48      5.49 o 
  -8   1  18        0.37        5.35      5.55 o 
  -7   1  18       48.02       57.07      6.58 o 
  -6   1  18        0.27       -1.66      3.84 o 
  -5   1  18        3.37       -3.36      3.36 o 
  -4   1  18        1.16       -4.06      4.06 o 
  -3   1  18       33.46       26.20      4.92 o 
  -2   1  18        2.50       -1.49      5.28 o 
  -1   1  18        1.47       -6.65      6.65 o 
  -9   2  18        3.53        0.41      6.96 o 
  -8   2  18       11.63        5.89      6.30 o 
  -7   2  18       16.10       22.27      6.15 o 
  -6   2  18       17.41       16.32      5.02 o 
  -5   2  18        0.14       -3.67      3.67 o 
  -4   2  18        0.00       -3.76      3.76 o 
  -3   2  18        5.17       -2.18      5.80 o 
  -2   2  18        1.14       -5.13      5.13 o 
  -1   2  18        2.89       -5.17     19.69 o 
   0   2  18       88.12       86.14     15.59 o 
  -7   3  18        0.14       -9.02      9.85 o 
  -6   3  18        0.18       -5.07      5.07 o 
  -5   3  18        4.01       -2.37      5.19 o 
  -4   3  18       14.89        4.11      5.61 o 
  -3   3  18        1.31       -4.13      4.13 o 
  -2   3  18        6.39        0.80      5.53 o 
  -1   3  18       10.64       -5.74     11.49 o 
  -6   4  18        3.31       -4.10      8.20 o 
  -5   4  18        9.96       -5.32      7.25 o 
  -4   4  18        8.95       -3.61      8.20 o 
  -3   4  18        2.76       -4.74      4.74 o 
  -2   4  18        0.01       -6.50      6.50 o 
  -6   5  18        9.52       -2.46      9.02 o 
  -5   5  18        0.29       -7.38      9.02 o 
  -4   5  18        9.57      -12.31     12.31 o 
  -3   5  18        3.04        4.92      8.20 o 
  -2   5  18        9.38        0.16      7.38 o 
  -5   0  19       44.01       68.92     13.95 o 
  -7   1  19        1.58       18.05     12.31 o 
  -6   1  19        3.75        2.46      8.20 o 
  -5   1  19       20.17       50.05     14.77 o 
  -4   1  19        6.90       -3.14      9.64 o 
  -3   1  19        0.07       -2.56     11.05 o 
  -2   1  19        4.26        9.85      9.85 o 
  -5   2  19        4.69        3.28     10.67 o 
  -3   2  19       51.88       12.31     15.59 o 
  -5   3  19       11.88        5.74     11.49 o 
  -3   3  19       10.08      -13.13     13.13 o 
                                                 
